# Supplementary material for: Transcriptome-Wide Identification and Expression Analysis of Genes Encoding Defense-Related Peptides of Filipendula ulmaria in Response to Bipolaris sorokiniana Infection
Source: J Fungi (Basel). 2024 Mar 28;10(4):258. doi: 10.3390/jof10040258 (PMC11050963; doi:10.3390/jof10040258)
Supplement: Supplementary file 1 [file jof-10-00258-s001.zip › Table S2.xlsx]

## Sheet: DEFLs
		Signal peptides predicted by SignalP are shown in low-case letters [59]. Prediction of antimicrobial properties was performed with the CAMPR4 program [60]. Molecular mass and isoelectric point (PI) were computed for mature peptides with the IPC tool [61]. Accession numbers and annotation for the top BLAST hits in the NCBI database are presented. The C-terminal glycosylphosphatidylinositol-anchore…
	MOTIF: C[ABD-Z]{4,25}C[ABD-Z]{2,12}C[ABD-Z]{3,4}C[ABD-Z]{3,17}C[ABD-Z]{4,32}C[ABD-Z]C[ABD-Z]{1,6}C
#	Name	Signaling sequence | mature peptide sequence	PI	AMP prediction	BLAST homology (the first hit)	Accession number	% identity	Nucleotide sequence
1	FuDEFL1-1	merkcfgialvliilltsqdmmimsea KTCEVSSKTYRGMCFKDTGCIVKCRSEGYGLGKCSHILRRCRCSKSC	8.692	AMP	putative defensin, plant [Rosa chinensis]	PRQ30384.1	72	ATGGAGAGGAAGTGCTTTGGGATTGCTTTGGTCCTCATCATCCTCCTAACTTCTCAAGACATGATGATAATGAGTGAAGCAAAGACTTGCGAAGTCTCGAGCAAGACGTACAGAGGGATGTGCTTCAAAGACACCGGCTGCATCGTGAAATGCCGCAGCGAGGGCTACGGTTTAGGCAAATGCTCACATATTCTCCGTCGCTGCCGGTGCTCAAAGTCCTGCTAG
2	FuDEFL1-2	megfmrkfstlfvallllvatgmgpnamvaea RTCESMSHKFKGTCVRKSNCGNVCRTEGFSGGHCRGFRRRCFCTKHC	9.542	AMP	defensin Ec-AMP-D2 [Rosa chinensis]	XP_024192393.1	84	ATGGAGGGTTTCATGCGCAAGTTTTCGACTCTCTTCGTTGCGCTCCTCCTTCTAGTAGCTACTGGAATGGGGCCAAACGCGATGGTTGCCGAGGCCAGGACTTGCGAGTCTATGAGCCACAAATTCAAGGGAACTTGCGTGAGGAAAAGCAACTGCGGAAACGTTTGCCGAACAGAGGGCTTCAGTGGAGGCCATTGCCGCGGTTTTCGCCGTAGGTGCTTCTGCACTAAACACTGTTAG
3	FuDEFL1-3	mfmgrkclilffalfillasqevvvpsea RVCESKSHKFHGTCIRSHNCDMVCRNEGFPGGKCRGFRRRCFCTRKC	9.537	AMP	PREDICTED: defensin-like protein 1 [Fragaria vesca subsp. vesca]	XP_004301463.1	77	ATGTTCATGGGGAGGAAATGCCTGATTCTGTTCTTTGCCCTCTTCATTCTCTTGGCTTCACAAGAAGTGGTGGTGCCAAGTGAGGCTAGGGTTTGTGAGTCAAAGAGCCATAAATTCCATGGGACATGTATTCGCAGCCACAACTGTGATATGGTCTGTCGCAATGAAGGCTTCCCTGGTGGAAAATGCCGTGGCTTCCGCCGCCGATGCTTTTGTACCCGGAAGTGCTGA
4	FuDEFL1-4	mangiahgtrclmvgvfpffiallmysgtllpmvkg QFCQDDLGKCDDGCQARCLAQHPGGRGECDLATKSKCECSFGCPEEPIKTCRDYFNQKGRCTNEQCNSFCHAKFQNQTDFGECVNDTTHSFCLCQHKCL	5.501	Non-AMP	hypothetical protein Pyn_27582 [Prunus yedoensis var. nudiflora]	PQQ01070.1	40	ATGGCTAACGGAATTGCCCACGGAACAAGATGCCTTATGGTCGGAGTTTTCCCTTTCTTCATTGCCTTACTTATGTACTCAGGAACACTCTTGCCCATGGTGAAAGGTCAGTTTTGCCAAGACGACTTGGGCAAATGTGATGATGGCTGCCAAGCAAGGTGTTTAGCTCAACATCCTGGCGGAAGAGGCGAGTGTGATTTAGCTACTAAATCCAAATGTGAGTGCTCATTCGGATGTCCGGAAGAGCCTATTAAGACTTGCAGAGACTACTTTAATCAAAAAGGTAGATGCACCAACGAGCAGTGCAACTCATTCTGTCATGCCAAGTTCCAGAACCAAACTGATTTCGGAGAGTGTGTCAACGATACAACTCATTCTTTTTGCCTTTGCCAACATAAG…
5	FuDEFL1-5	mfrlfglmiflvllvfpseiwmpvegrpkplp KECLFKSKTWKGLCFNSTKCDEVCELEGWYAGKCKGVLRNCMCCRALPSRNSGKQLLQGDLI	8.442	AMP	hypothetical protein C1H46_023511 [Malus baccata]	TQD90908.1	42	ATGTTCAGGTTATTTGGCCTCATGATTTTTCTCGTCCTCCTCGTCTTCCCATCAGAGATATGGATGCCAGTTGAAGGTAGACCGAAGCCACTCCCCAAAGAATGTTTGTTTAAAAGCAAAACTTGGAAAGGTTTATGCTTCAACAGCACAAAATGTGATGAAGTTTGTGAGCTTGAGGGTTGGTATGCTGGCAAATGCAAAGGGGTCTTGCGCAATTGTATGTGTTGTCGGGCCCTCCCAAGCCGAAATTCAGGAAAGCAGCTCCTCCAAGGAGATTTAATTTAG
6	FuDEFL1-6	maklpsrhlfyciffiflflfiasteigmvea KICQRRSKTWTGFCANTGNCNRQCRNWEGALHGACHAQFPGVACFCYHRC	8.15	AMP	defensin-like protein 19 [Pyrus x bretschneideri]	XP_018504824.2	78	ATGGCTAAGCTACCTAGTCGCCACCTCTTTTATTGCATCTTCTTTATCTTCCTTTTCCTCTTCATTGCATCAACTGAGATCGGAATGGTGGAAGCAAAAATCTGCCAAAGGAGGAGTAAAACATGGACAGGGTTCTGTGCGAACACGGGCAACTGCAACCGTCAATGCAGGAACTGGGAAGGTGCGCTCCATGGAGCTTGCCACGCTCAATTCCCAGGAGTCGCATGCTTCTGCTACCACAGATGCTGA
7	FuDEFL1-7	merkccffgialfliillasqdmvivsea KTCEVASKTYRGMCFKDSGCVVKCFSEGYGLGKCSHILRRCQCLKSC	8.145	AMP	putative defensin, plant [Rosa chinensis]	PRQ30384.1	68	ATGGAAAGGAAGTGCTGCTTCTTTGGGATTGCTTTGTTCCTCATTATCCTCCTAGCTTCTCAAGACATGGTGATAGTGAGTGAAGCAAAGACTTGCGAAGTGGCGAGCAAGACGTACAGAGGGATGTGCTTCAAAGACTCCGGCTGCGTCGTGAAATGCTTCAGCGAGGGCTACGGTTTAGGCAAATGCTCACATATTCTCCGTCGCTGCCAGTGCTTAAAGTCCTGCTAA
	MOTIF: C[ABD-Z]{2,14}C[ABD-Z]{3,5}C[ABD-Z]{3,16}C[ABD-Z]{4,28}C[ABD-Z]C
#	Name	Signaling sequence | mature peptide sequence	PI	AMP prediction	BLAST homology (the first hit)	Accession number	% identity	Nucleotide sequence
8	FuDEFL3-1	mhltlvfcftimtllasdhliveg SRLASPISSPSPMLSPVPGAARCNPAQCSATCRRKLGKKYGSSQCVPIGEGTSCVCFPKPPKPF	9.718	AMP	hypothetical protein DVH24_023265 [Malus domestica]	RXI09121.1	44	ATGCATTTGACGCTGGTGTTTTGTTTCACCATCATGACACTGTTGGCTTCTGACCATCTCATTGTCGAAGGATCTCGCCTGGCCTCCCCAATATCCAGCCCGAGCCCCATGCTATCTCCGGTTCCAGGTGCTGCCCGCTGCAACCCGGCTCAGTGTTCAGCAACTTGTAGAAGAAAATTAGGGAAGAAGTACGGAAGTTCCCAGTGTGTGCCGATTGGGGAAGGAACTAGTTGTGTGTGTTTTCCCAAACCGCCAAAACCGTTCTAG

## Sheet: Snakins
	MOTIF: C[ABD-Z]{3}C[ABD-Z]{3}C[ABD-Z]{7,11}C[ABD-Z]{3}C[ABD-Z]{2}CC[ABD-Z]{2}C[ABD-Z]{1,3}C[ABD-Z]{11}C[ABD-Z]{1,2}C[ABD-Z]{11,14}KCP
#	Name	Signaling sequence | mature peptide sequence	PI	AMP prediction	BLAST homology (the first hit)	Accession number	% identity	Nucleotide sequence
1	FuSN1	matvkfvaalllsliaismlqavvma NHAKGLKGGHHKTGGHHKTGGHHKGSNNYGPGSLKRGQCGSQCDRRCSQTQYHNACILFCNKCCLKCLCVPPGFYGNKAVCPCYNNWKTKEGGPKCP	8.811	AMP	gibberellin-regulated protein 6 [Rosa chinensis]	XP_024177984.1	72	ATGAATGTATAATTTACCCTTCATAAATGGCCTCTGGCTCCACAATCCATAATCAAAAGTAGTGCAATTGATGATCTATTTCTAAGACCCAGAAACTGCATCATTAACTTTAGATGAAGGGCTAATAGCCATAGCCACTTTAATTTTAGGTAGACAGTCAACTCTTCCCAGGGACTAGATCACAGACATTTCTGATCAAGTCCTTTTTTAACCCATCAAAGTAAAACATACAGAACCTAATTTAAAAGGGAATACATATCATATATAGTTAGTGACCAAGGGCACACAGCTTGGTCTATGGGCATTTTGGTCCTCCTTCCTTGGTCTTCCAGTTGTTGTAGCAAGGACACACAGCTTTGTTGCCATAGAAGCCAGGAGGAACACAGAGGCACTTGAGAC…
2	FuSN2	mamakllcflllaligisma ADTQYHLDAKRYGPGSLRSSQCGSECNRRCSQTQYHNACILFCNKCCAKCLCVPPGFYGNKAVCPCYNNWKTKEGGPKCP	7.836	AMP	gibberellin-regulated protein 6 [Rosa chinensis]	XP_024173643.1	86	ATGGCTATGGCTAAGCTTCTCTGTTTTCTGCTTCTAGCTCTCATTGGGATTTCCATGGCAGCAGATACCCAGTATCACTTGGACGCTAAAAGGTACGGACCTGGGAGTCTTCGTAGTTCTCAATGTGGATCGGAGTGTAACCGGAGATGTAGCCAGACACAGTACCACAATGCGTGCATATTGTTCTGCAACAAGTGCTGCGCCAAGTGCCTTTGTGTTCCTCCTGGTTTCTATGGTAACAAAGCTGTGTGCCCTTGCTACAACAACTGGAAGACCAAGGAAGGAGGACCAAAATGCCCTTGA
3	FuSN3	masrlllvaalliiciahvsa DDKVDDHDKQLMVKGVDRRVLPHTCGVLCKSRCSLHSRPNYCNRACGTCCMRCKCVPPGTAGNREACGSCYTDMTTHGNRLKCP	7.89	AMP	PREDICTED: snakin-2-like [Fragaria vesca subsp. vesca]	XP_004297668.1	74	ATGGCCTCACGCTTGCTTCTTGTTGCGGCGCTTTTGATCATCTGCATAGCGCACGTTTCCGCTGACGACAAGGTGGATGACCATGACAAGCAGTTGATGGTGAAAGGAGTTGACAGAAGAGTTTTACCACACACTTGTGGAGTATTATGCAAGTCTCGGTGCAGCTTGCACTCGAGGCCGAATTACTGCAACAGGGCATGCGGAACCTGCTGCATGAGGTGTAAGTGTGTTCCTCCGGGCACCGCCGGCAACCGAGAGGCGTGTGGAAGTTGCTACACAGATATGACCACTCATGGCAACCGCCTCAAGTGCCCTTAA
4	FuSN4	mkiyfpvllcflllcsslmepaia ATSDFCSNKCSNRCKVAGVKDRCIKYCGICCKECKCVPSGTYGNKHECPCYRDKKNNRGKPKCP	8.345	AMP	hypothetical protein C1H46_013110 [Malus baccata]	TQE01294.1	81	ATGAAGATCTACTTTCCAGTTCTTCTCTGTTTTCTTCTTCTCTGCTCCTCTTTGATGGAGCCTGCAATCGCTGCTACATCAGACTTCTGCAGCAACAAGTGTTCGAATCGGTGCAAAGTAGCAGGAGTCAAGGATCGATGCATCAAGTACTGTGGGATATGCTGCAAAGAGTGCAAGTGTGTTCCTTCTGGGACCTATGGGAACAAGCATGAGTGTCCTTGCTACAGGGACAAGAAGAACAACAGAGGCAAACCCAAGTGTCCCTGA
5	FuSN5	maaswstmltaslvlfflllnltga DHQAAKDIKLGAPAPAPVTGIDCGVACGGRCKLSSRPKLCKRACGSCCNTCGCVPPGTAGNYEKCPCYFKLTTRNNTRKCP	8.196	AMP	gibberellin-regulated protein 11 [Prunus persica]	XP_020423683.1	67	ATGGCAGCTTCCTGGTCAACAATGCTGACGGCTTCACTAGTTCTCTTCTTTCTGCTTCTTAATCTCACCGGAGCAGATCACCAAGCCGCCAAGGACATCAAACTCGGAGCCCCCGCGCCAGCCCCTGTAACCGGCATAGACTGCGGAGTGGCTTGTGGAGGGAGGTGCAAACTATCGTCGAGGCCGAAACTTTGCAAAAGGGCGTGCGGGAGCTGCTGTAACACCTGCGGCTGTGTTCCTCCGGGCACTGCCGGAAACTATGAAAAGTGTCCTTGCTATTTTAAACTCACCACCCGCAACAACACCCGCAAATGCCCTTAA
6	FuSN6	mamnsrlvilsfifmvmisllafnpvea DGKVNLGAESSLLDKIDCGGACIARCRLSSRPNLCKRACGTCCKRCGCVPPGTAGNYDVCPCYATLTTHGGKRKCP	7.69	AMP	gibberellin-regulated protein 1-like [Potentilla anserina]	XP_050363078.1	78	ATGGCGATGAACTCCAGGCTTGTGATTCTTTCATTTATCTTCATGGTGATGATTTCCCTTCTTGCTTTCAATCCCGTTGAGGCTGATGGAAAGGTAAACTTAGGTGCAGAGTCTTCTCTGCTTGACAAGATAGACTGCGGCGGAGCGTGCATTGCGAGATGTCGTTTATCGTCGAGGCCAAATCTATGCAAGAGGGCGTGCGGGACATGTTGCAAGCGTTGCGGTTGTGTTCCTCCGGGCACTGCCGGAAACTACGACGTCTGCCCTTGTTACGCTACCCTCACCACCCACGGAGGCAAACGCAAGTGTCCATAA
7	FuSN7	mkltfaalmlvclvlgssvfettma GSAFCDSKCAVRCSKAGYKERCLQYCGICCDKCHCVPSGTYGNKDECPCYRDLKNSKGQDKCP	7.443	AMP	peamaclein [Potentilla anserina]	XP_050365960.1	89	ATGAAGCTCACCTTTGCAGCCCTCATGCTTGTTTGCCTCGTCCTTGGATCCTCCGTGTTCGAGACCACAATGGCTGGTTCAGCTTTCTGCGACTCAAAGTGCGCGGTGAGATGTTCAAAGGCTGGATACAAGGAGAGGTGCTTACAGTATTGTGGAATCTGTTGCGATAAATGCCACTGCGTTCCGTCCGGGACTTATGGCAACAAGGACGAATGCCCTTGCTACAGAGACCTCAAGAACTCCAAGGGCCAAGACAAGTGCCCTTAA

## Sheet: Thionins
	MOTIF: C[ABD-Z]{3}C[ABD-Z]{3,4}C[ABD-Z]{4,32}C[ABD-Z]{2,3}C[ABD-Z]{3,4}C
#	Name	Signaling sequence | mature peptide sequence	PI	AMP prediction	BLAST homology (the first hit)	Accession number	% identity	Nucleotide sequence
1	FuThi1	mkrngvlavvfvlcvmsssmlqetfa ADAADPGCYDSCNMGCVQYFNNQRLFSRCDRKCQIICSPDSQVQGNFD	4.007	Non-AMP	hypothetical protein RchiOBHm_Chr7g0224551 [Rosa chinensis]	PRQ20107.1	58	ATGAAGAGAAATGGTGTTCTAGCGGTGGTGTTTGTTCTGTGCGTCATGTCGTCTTCTATGCTGCAGGAGACGTTTGCTGCTGACGCAGCTGACCCCGGCTGCTACGACAGTTGCAACATGGGTTGCGTTCAGTATTTCAATAACCAAAGGCTCTTCTCACGATGTGATCGCAAGTGCCAGATTATATGCAGTCCAGATTCACAAGTTCAAGGGAATTTTGATTAA

## Sheet: LTPs
	MOTIF: C[ABD-Z]{6,15}C[ABD-Z]{9,31}CC[ABD-Z]{8,21}C[ABD-Z]C[ABD-Z]{13,35}C[ABD-Z]{5,18}C
#	Name	Signaling sequence | mature peptide sequence	PI	AMP prediction	GPI	BLAST homology (the first hit)	Accession number	% identity	Nucleotide sequence
1	FuLTP1	massaamklalvalicmvvavpvaqa AITCGQVTSSIAPCLPYVKNGGAVPPKCCSGIKSLNSLAKTTADRQSACKCLKNASGSIPGLNPSLASGLPGKCGVSIPYKISPSTNCASVK	8.917	AMP	-	putative allergen Rub i 3 [Rubus idaeus]	ABG54494.1	79	ATGGCTAGCTCTGCAGCGATGAAGCTTGCTCTAGTTGCTCTCATCTGCATGGTGGTGGCCGTTCCCGTCGCCCAAGCTGCCATCACATGCGGCCAAGTCACATCCAGCATAGCACCGTGTCTCCCCTATGTCAAGAATGGCGGCGCTGTCCCTCCTAAATGCTGCAGCGGAATCAAAAGCCTCAACTCCTTGGCCAAGACCACCGCGGACCGCCAGTCGGCATGCAAGTGCCTCAAAAACGCGTCCGGCTCAATTCCCGGACTTAACCCTTCCCTCGCCTCTGGTCTTCCCGGCAAGTGCGGTGTCAGCATTCCTTACAAGATTAGCCCCTCCACCAACTGTGCAAGTGTGAAGTGA
2	FuLTP2	meapmkhiclvaflvilgiaqfdgvyg KGECGKSSPDQEAWKLMPCASAAQDSNAAVSGKCCAQVKRIGQNPACLCAVMLSNTAKSSGVKPEVALTIPKRCKIDDRPVGYKCGGWLTI	8.224	Non-AMP	-	putative lipid-transfer protein DIR1 [Potentilla anserina]	XP_050385869.1	83	ATGGAAGCTCCAATGAAGCACATTTGCCTTGTAGCGTTTCTTGTGATCCTGGGAATTGCTCAGTTTGACGGCGTTTATGGGAAAGGAGAATGTGGGAAATCTAGCCCTGACCAGGAGGCCTGGAAGCTGATGCCGTGTGCATCTGCAGCGCAAGATTCAAATGCCGCAGTTTCTGGTAAATGTTGCGCTCAGGTAAAGAGGATAGGCCAGAACCCAGCTTGCCTCTGTGCTGTGATGCTTTCCAATACTGCTAAGAGTTCAGGTGTCAAACCAGAAGTAGCCCTTACCATTCCAAAGCGCTGCAAAATTGATGATCGTCCTGTGGGATACAAATGTGGAGGTTGGTTGACAATCTAG
3	FuLTP3	mdskrssaialfisinlllsalasg CNTCSQPHPIKRNPKPITEPPQSCPRDTLKLGVCAKLLNGAVGAVVGSPPDTPCCGLLEGLLDLEVAVCLCTAIKANILGINLNIPISLSLLIDGCAKKFPPGFQCA	7.24	Non-AMP	-	PREDICTED: 14 kDa proline-rich protein DC2.15-like [Fragaria vesca subsp. vesca]	XP_004298650.1	85	ATGGATTCCAAGAGAAGTTCAGCCATTGCTCTCTTCATCTCCATCAACCTTCTTCTTTCCGCCCTCGCAAGCGGCTGCAACACTTGCTCTCAGCCTCACCCCATCAAGAGAAACCCTAAGCCAATCACAGAACCTCCACAAAGCTGCCCTAGGGATACCCTGAAGTTAGGCGTATGTGCCAAGTTGCTGAATGGCGCAGTGGGGGCTGTTGTCGGGAGCCCTCCAGATACCCCTTGCTGCGGTCTCCTTGAGGGGCTTCTGGATCTTGAAGTTGCCGTGTGTCTTTGCACCGCCATCAAAGCCAACATTCTTGGTATCAACCTCAACATCCCGATTTCATTGAGCTTGCTCATCGACGGCTGTGCCAAGAAGTTCCCTCCTGGCTTCCAATGTGCATAA
4	FuLTP4	mdspvkficilgflavvistnviervdg ASACGKSTPDEEAMSLAPCATAAQDEKAAVSDGCCKQVKRLGANPSCLCAVLLSNTAKSSGVKTQIAITIPKRCNFANRPVGYKCGAYTLP	8.018	Non-AMP	-	putative lipid-transfer protein DIR1 [Malus domestica]	XP_008388088.2	80	ATGGATTCTCCAGTGAAGTTCATTTGCATTCTGGGATTTCTTGCCGTGGTTATCAGCACTAATGTGATTGAAAGGGTTGATGGGGCAAGCGCATGTGGGAAGTCTACTCCAGATGAGGAGGCAATGAGCCTTGCTCCTTGTGCAACGGCGGCACAAGATGAAAAAGCTGCTGTTTCTGATGGGTGCTGTAAGCAAGTCAAGAGACTTGGGGCAAACCCTAGCTGTCTCTGTGCTGTCTTGCTTTCCAACACCGCCAAGAGCTCCGGCGTAAAGACTCAAATCGCCATAACCATTCCCAAACGCTGCAACTTCGCCAACCGCCCAGTTGGTTACAAGTGCGGAGCTTATACACTGCCATGA
5	FuLTP5	marfegcgvaiymmllvsmvvttpyvsda TITCGEVIVLLSPCIPFGVLGGTVPPVCCAGIKGLNAAQKDSREDRETACTCIQQVSALIIGIDYDRINTLGDLCGSPCPYKVYPSTDCSQVS	4.347	AMP	-	PREDICTED: non-specific lipid-transfer protein 1-like [Fragaria vesca subsp. vesca]	XP_004294730.1	77	ATGGCCAGATTTGAGGGGTGCGGTGTGGCAATATACATGATGTTACTAGTATCCATGGTAGTGACTACTCCTTATGTCAGTGATGCAACCATAACGTGCGGTGAGGTGATAGTCTTACTCTCTCCTTGCATTCCCTTTGGAGTGCTCGGAGGAACTGTGCCGCCGGTGTGTTGCGCCGGGATCAAAGGGCTCAATGCTGCGCAAAAAGATTCGAGAGAGGATAGAGAGACTGCATGCACTTGCATTCAACAAGTATCTGCTTTGATTATTGGGATTGACTATGATCGTATTAACACGCTCGGGGATCTTTGTGGCTCTCCTTGTCCCTACAAAGTTTACCCCTCTACTGATTGCTCTCAGGTGAGCTGA
6	FuLTP6	mgksdsssakcvfavlvvfmlvglgis DIDQDRAECADQLIGLASCLPYVGGDKNAKTPTIDCCTGLEQVDKKSHKCLCILIKDHDDPKLGLDVNVTLALKLPTACHVPVDIPSCVDILHLDPKSKTGKLFLDYANMTKTMSTNTSAPTSSANSTSSGTVANDQSDGWSLGNGLLGIEMVFVTLMCFYISHLVVYV	4.758	Non-AMP	Yes	non-specific lipid transfer protein GPI-anchored 6 [Potentilla anserina]	XP_050369543.1	71	ATGGGTAAGTCGGACAGTTCAAGTGCGAAATGCGTATTTGCTGTGTTGGTGGTGTTTATGCTAGTCGGATTGGGGATCTCTGACATAGATCAGGACAGGGCAGAATGTGCAGACCAGCTGATCGGGCTCGCTTCATGTCTTCCTTATGTGGGAGGTGATAAAAACGCTAAGACTCCCACAATCGACTGCTGCACCGGCCTCGAACAAGTTGATAAGAAGAGCCACAAGTGCCTGTGCATTCTCATCAAGGATCACGACGATCCGAAACTCGGCCTCGACGTCAATGTTACACTTGCTCTGAAGCTCCCCACCGCCTGCCATGTGCCTGTTGATATCCCCAGTTGTGTTGATATCTTGCACTTGGATCCGAAATCGAAAACAGGCAAGCTGTTCTTAGAT…
7	FuLTP7	maqrmemtlavvlvtmflakata QSDCSNVIISMSPCLNYITGNSSTPSSGCCSTLANVVQSTPQCLCQVLNGGGSSLGINVNQTQALALPGACNVQTPPISQCNGKNKQMNQSMIFASNVYFNLCANFS	6.804	Non-AMP	-	PREDICTED: non-specific lipid-transfer protein-like protein At2g13820 [Prunus mume]	XP_008224287.1	89	ATGGCACAGAGGATGGAGATGACTCTTGCTGTGGTCCTGGTGACCATGTTCTTGGCAAAGGCAACAGCACAGTCAGACTGCTCGAATGTTATAATCAGCATGTCACCTTGCCTCAATTACATTACAGGGAACTCCTCAACCCCATCTTCCGGATGCTGCTCAACACTCGCTAATGTTGTCCAATCAACCCCACAGTGTTTGTGCCAGGTCCTTAATGGTGGCGGATCATCACTAGGGATCAACGTCAATCAAACTCAGGCTCTTGCTCTACCCGGTGCTTGCAATGTTCAGACTCCACCCATCAGTCAGTGTAACGGTAAGAACAAGCAGATGAATCAGTCTATGATTTTTGCCTCAAATGTGTACTTCAATCTTTGTGCTAATTTCTCGTAA
8	FuLTP8	maalkfalvalicmmvavpvaqait CPQVTAAISPCFAYVLKGGQVPPACCGGIRSLNSMAKSTPDRQQTCRCLKNSAGAIKGGTAAANAASLPGKCGVKIPFKISLSTDCNKVK	9.552	AMP	-	PREDICTED: non-specific lipid-transfer protein 1-like isoform X1 [Fragaria vesca subsp. vesca]	XP_004302608.1	68	ATGGCTGCACTGAAGTTCGCTCTGGTTGCTCTCATCTGCATGATGGTGGCCGTCCCCGTCGCCCAAGCCATCACATGCCCACAAGTCACAGCAGCCATATCACCGTGCTTCGCCTACGTCTTGAAGGGCGGCCAAGTCCCTCCCGCTTGCTGCGGCGGAATCAGATCCCTCAACAGCATGGCCAAGTCCACCCCCGACCGCCAGCAAACTTGCAGATGCCTCAAAAACTCCGCCGGCGCGATTAAAGGAGGTACTGCTGCAGCCAACGCCGCTTCTCTTCCCGGAAAGTGCGGTGTCAAAATTCCTTTCAAGATCAGCCTCTCCACCGACTGCAACAAAGTGAAATGA
9	FuLTP9	mgcrgskavallillniiivsnvss HEIPCPPPPKSPSSPKRVPPSGPGKQAKCPRDTLKFGVCGSWLGLVSEVVGTKPSKECCTLIKGLADFEAALCLCTAIKANVLGTFKLKIPVAISLLVNACGGKVPKGFVCA	8.843	AMP	-	putative lipid-binding protein At4g00165 [Rosa chinensis]	XP_024175741.1	78	ATGGGGTGTAGGGGTTCCAAGGCAGTTGCTCTTCTCATTCTCCTTAACATCATTATAGTCTCTAACGTTTCCTCTCATGAAATTCCATGCCCTCCTCCTCCTAAGAGTCCTTCCTCTCCGAAACGCGTACCGCCATCCGGTCCAGGGAAGCAAGCCAAATGTCCCAGAGATACTCTCAAATTTGGGGTCTGCGGGAGTTGGTTAGGGCTGGTATCCGAGGTTGTCGGTACCAAACCCAGCAAGGAATGTTGTACCCTGATAAAGGGTCTGGCAGACTTCGAAGCTGCCCTGTGTTTGTGCACTGCCATTAAGGCGAATGTGTTGGGAACTTTCAAGCTCAAAATTCCTGTTGCTATTAGCTTGCTGGTTAATGCTTGTGGAGGAAAGGTACCCAAAGGT…
10	FuLTP10	mgccnistpmmmimavailgsmtsstka QPTQSCAQDLTPCAEYLNSTATPSTECCTAIKQTVASQLTCLCGLFFTPGIIGNTTKALRVSTACGVDAGVEKCKAVLGQAPTNSQPTTPAALPGGDGDSGSGRIAWIGFPALLLFWASVMIY	4.676	Non-AMP	Yes	PREDICTED: non-specific lipid-transfer protein 3 [Fragaria vesca subsp. vesca]	XP_004298676.1	58	ATGGGTTGCTGCAACATTTCCACGCCGATGATGATGATCATGGCGGTAGCGATCTTGGGCTCGATGACGAGCTCAACAAAGGCTCAACCGACACAGAGTTGCGCTCAGGACCTGACCCCCTGTGCAGAATACCTCAACAGTACAGCCACACCATCCACCGAATGCTGCACCGCCATCAAACAGACCGTGGCTTCCCAGCTCACTTGTCTCTGCGGTCTCTTTTTCACCCCCGGAATTATCGGCAACACCACCAAAGCTCTCAGAGTCTCCACTGCTTGCGGTGTCGACGCTGGTGTTGAAAAATGCAAAGCTGTTCTGGGTCAAGCACCAACTAATTCCCAACCCACAACTCCAGCTGCTCTACCAGGAGGTGATGGTGACAGTGGTTCCGGCAGGATT…
11	FuLTP11	maismpspvlvdlmvlamaavlvmpavyg QIGTPCTAATISSFSPCMGFLTNSTANGTAPTADCCNSLKNLTSTSRDCLCLIVTGSVPFQVPINRTLAISLPRACNTPGVPLQCQATGAPLPAQGPNSLAPTYSPGASPSASPTSSLPDPTSSAESPESDTPLLTPPSSEAPTATTGSRPVLTPSAAIASYSLSPSLLILASAVLVLKFYY	4.664	AMP	Yes	non-specific lipid transfer protein GPI-anchored 20-like isoform X2 [Potentilla anserina]	XP_050371929.1	80	ATGGCGATTTCAATGCCTTCTCCTGTTCTAGTTGATCTTATGGTATTGGCAATGGCTGCTGTTTTGGTTATGCCGGCAGTGTATGGCCAAATTGGAACTCCTTGCACAGCTGCAACGATTTCTAGCTTCAGCCCTTGTATGGGTTTTCTCACTAATAGCACGGCGAATGGTACCGCCCCAACCGCAGACTGTTGCAATTCTCTTAAGAATCTGACAAGCACCAGCAGGGACTGTTTGTGCCTTATTGTAACTGGAAGTGTTCCCTTCCAAGTGCCAATCAACCGCACTCTTGCCATCTCTCTCCCTCGTGCTTGTAACACCCCTGGCGTTCCACTCCAATGCCAAGCTACTGGTGCACCCCTTCCTGCTCAAGGTCCTAACTCCCTAGCACCAACATAT…
12	FuLTP12	msskstkacvvtvmvflvatqslveevga AGECGRTPIGNAASSLSPCLSAAGNVRVRVTPACCAKVGALIKTAPKCLCAVLLSPLAKKAGINPATAITIPKRCNIRNRPAGKKCGRYVVP	10.365	AMP	-	non-specific lipid transfer protein GPI-anchored 15 [Rosa chinensis]	XP_024194921.1	80	ATGAGCTCCAAAAGTACTAAAGCTTGTGTTGTTACGGTGATGGTGTTCCTGGTGGCCACGCAATCCTTGGTGGAGGAAGTCGGTGCGGCCGGAGAATGCGGCAGGACCCCGATCGGGAATGCGGCGAGCAGCCTGAGCCCGTGCTTGAGCGCGGCCGGAAACGTGAGGGTGAGGGTAACTCCAGCTTGTTGCGCCAAAGTCGGGGCTTTGATAAAGACTGCGCCAAAATGCCTTTGCGCTGTTTTGCTGTCACCTTTGGCAAAGAAGGCCGGTATTAACCCCGCGACTGCTATTACTATCCCAAAGAGATGCAACATCAGGAACCGCCCCGCTGGAAAGAAATGTGGAAGGTACGTCGTCCCATAA
13	FuLTP13	maisgvlkvvflvllsaaavtfs STEATITCGQVVNKLMPCVAYVTGGGQPAVGCCSGIQSLYAMANTTPDRQSVCNCLKQAVAGIPYNGANSGLAAGLPAKCGIKIPYKINPSTDCKSIK	7.836	AMP	-	non-specific lipid-transfer protein 3 [Rosa chinensis]	XP_024186832.1	79	ATGGCCATCTCAGGAGTGCTTAAGGTGGTTTTCTTGGTTCTGTTGTCGGCCGCCGCGGTGACCTTCAGCAGCACCGAGGCGACCATTACGTGCGGGCAGGTGGTGAACAAGCTGATGCCATGCGTTGCTTACGTGACCGGCGGCGGGCAACCGGCGGTGGGATGCTGCAGCGGGATCCAGTCCCTCTACGCAATGGCTAATACCACCCCCGACCGCCAGAGCGTTTGTAACTGCTTGAAACAAGCTGTTGCCGGTATTCCATACAACGGGGCCAACTCCGGTCTCGCTGCTGGCCTTCCCGCCAAGTGTGGTATCAAAATTCCCTACAAGATCAACCCTTCCACCGACTGCAAGAGCATCAAGTGA
14	FuLTP14	maaatsttillmllvifhgsggara QAPGPAPEGAGSQDCFSELLTMSDCLTYVEEGSNLTKPDKPCCPELATLVNNNPICLCYLLDKNTTSSYGIEIDLNRALNLPTICKVDTPPPSACALVLGPAESPTESPSEAPTANSPQGANPGSTGAPLSTATKSVMGMALFVGLAVAFLPTFF	3.781	Non-AMP	Yes	PREDICTED: non-specific lipid transfer protein GPI-anchored 2 [Fragaria vesca subsp. vesca]	XP_004295130.1	69	ATGGCCGCCGCCACCAGTACTACTATATTATTGATGCTTCTGGTGATATTCCACGGCAGCGGCGGCGCAAGGGCACAGGCGCCGGGGCCAGCTCCTGAGGGGGCGGGTTCGCAGGATTGCTTCTCGGAACTGCTGACGATGTCAGACTGCCTGACGTACGTAGAGGAAGGCAGCAACTTGACGAAACCGGACAAGCCTTGCTGCCCGGAGCTGGCAACGCTGGTAAACAACAACCCGATCTGTTTGTGTTATTTGCTTGACAAGAACACGACCAGCAGCTACGGCATCGAAATCGATCTTAACAGGGCCCTCAATCTCCCTACCATTTGCAAAGTCGACACTCCTCCTCCTTCCGCTTGTGCACTTGTTCTTGGACCAGCAGAATCCCCAACAGAATCG…
15	FuLTP15	mkaskiiaialftvvilmlveaevsta AVTCSPVELSSCANAISSATPPTKLCCTKLKQQRPCLCQYLKNPNLKKFVNTPNARKVARTCGTPFPKC	9.594	AMP	-	non-specific lipid-transfer protein 2-like [Potentilla anserina]	XP_050377172.1	79	ATGAAGGCATCAAAGATCATAGCAATTGCACTGTTCACTGTGGTTATTCTGATGTTGGTTGAGGCGGAGGTGTCGACAGCCGCTGTAACATGCAGTCCAGTTGAGTTGAGCTCATGCGCAAATGCAATAAGCTCTGCAACTCCACCAACAAAGCTATGCTGCACCAAACTCAAGCAACAGAGGCCTTGTCTCTGCCAGTACCTCAAGAATCCCAACCTCAAGAAATTTGTCAACACCCCAAACGCTAGGAAAGTCGCCAGGACTTGTGGAACTCCCTTTCCCAAATGCTAA
16	FuLTP16	mlqrgmiglsllafilfmsscang DITCQEALVCVIPCKPYLSSSGPAMPAVPccEGVQKVASQATSHECRKEVCECFKKAAAGMSVDLAKLKKLPELCHVKVPVPLDPSVDCGKLPN	7.378	AMP	-	PREDICTED: non-specific lipid-transfer protein 1-like [Fragaria vesca subsp. vesca]	XP_004293341.1	56	ATGCTGCAAAGGGGGATGATAGGTTTGTCCCTCTTGGCTTTCATCCTCTTCATGAGTTCATGTGCAAATGGGGACATCACATGCCAAGAGGCCCTAGTCTGTGTGATTCCATGTAAGCCTTACCTGAGTAGCTCAGGCCCGGCGATGCCGGCCGTCCCTTGCTGTGAAGGTGTACAGAAAGTAGCTTCTCAGGCTACCTCCCATGAGTGCCGCAAGGAAGTGTGTGAATGTTTCAAGAAGGCTGCTGCTGGGATGTCAGTAGACCTTGCAAAGCTCAAGAAACTTCCTGAACTCTGCCACGTCAAAGTTCCTGTTCCTCTTGATCCCAGTGTTGACTGCGGCAAGCTTCCTAATTAA
17	FuLTP17	mafgldsvivaaavlmlilinssyldvaka DSANDGVDECAQELVGMATCLPYVGGQSKAPTPDCCSGLKQVLDKNKKCLCVIIQDRNDPDLGLQINVTLALGLPSVCQAPANVSKCPELLHLDPKSPEAEVFYQLEKNSTRTATSLAPTPGTVVEGPASVGSSSSSGAASDHGRQLLRWNETVLVIRGWSWCFTFVFLSMV	4.724	Non-AMP	-	hypothetical protein C1H46_029392 [Malus baccata]	TQD85108.1	73	ATGGCATTCGGCCTAGATTCTGTGATAGTAGCAGCAGCAGTGTTAATGTTAATTTTAATAAACAGCAGCTACTTGGATGTGGCAAAGGCAGATTCAGCAAACGATGGAGTCGACGAATGTGCCCAGGAGTTGGTAGGGATGGCTACGTGCCTGCCTTATGTTGGGGGTCAATCCAAGGCCCCAACACCAGATTGTTGCAGTGGTCTTAAACAAGTCCTGGACAAAAACAAGAAGTGCCTTTGTGTTATCATTCAGGATCGCAACGATCCTGATTTGGGACTGCAGATCAATGTAACTCTTGCTCTAGGACTGCCTTCCGTTTGCCAAGCTCCTGCTAATGTCTCCAAGTGCCCAGAACTTCTACACTTGGATCCCAAATCACCAGAAGCTGAAGTCTTC…
18	FuLTP18	mafkgiemvlalvlmtiimgraaa QSSCTSTLTSLAPCLNYITGNSSNPSSSCCSQLSNVVQTSPQCLCSLLNGGGMTLGITINQTLALSLPGACNVNTPPISQCQSANGPTTSSGTTPPASSPADSNNPTPADANTPEAAITPSASDVPSTNSGGSKTVPSTDGNTSAGRSIKAPLHYPLFLVFIISLASSLAKF	5.16	AMP	Yes	PREDICTED: non-specific lipid-transfer protein-like protein At2g13820 [Fragaria vesca subsp. vesca]	XP_004292575.1	80	ATGGCATTCAAAGGAATTGAGATGGTTCTAGCCCTGGTCCTGATGACCATAATAATGGGAAGAGCCGCGGCTCAATCAAGCTGTACCAGTACACTCACTAGTCTAGCCCCATGCCTCAACTACATTACAGGGAACTCATCGAATCCGTCTTCTTCTTGCTGCTCACAGCTCTCAAATGTTGTTCAGACCTCGCCGCAGTGCCTTTGCTCGTTGCTCAATGGCGGCGGCATGACATTGGGAATCACCATAAACCAAACACTTGCTCTGTCTCTTCCCGGTGCTTGTAATGTAAACACTCCACCCATTAGCCAATGTCAATCTGCAAATGGACCTACAACTTCTTCAGGAACTACACCTCCAGCTAGTTCCCCTGCAGATTCCAACAATCCTACGCCAGCT…
19	FuLTP19	menkmllpsilaemavilivctpang HIVCEAPLVHVMPCRPYLCSSGPPKPHALCCEGLRKVASQATTPLVRKELCQCFKKVAAGISIDPARLKQLPGLCGVGQLPVPLDPSTDCSK	8.37	AMP	-	PREDICTED: non-specific lipid-transfer protein 1-like [Fragaria vesca subsp. vesca]	XP_004293341.1	55	ATGCTAAAGCCACACTTTAAAGTTCATACATTTCACATTTCCATTGCTCGATCGCTCGAATTCCTTAATTTGTCCCGATCAAGCATGGAGAACAAGATGTTGTTGCCCTCCATCCTCGCGGAAATGGCTGTCATCCTCATAGTATGTACCCCTGCAAATGGGCACATCGTATGTGAAGCACCCCTAGTCCATGTGATGCCATGTCGGCCTTATCTTTGCAGCTCCGGACCGCCGAAGCCTCACGCTCTTTGCTGTGAAGGGCTCCGTAAAGTAGCTTCTCAGGCCACCACCCCTCTGGTCCGGAAGGAACTGTGTCAATGTTTTAAGAAGGTTGCTGCTGGGATTTCTATTGACCCGGCAAGGCTCAAGCAACTTCCTGGGTTGTGCGGAGTCGGCCAA…
20	FuLTP20	mgeaarmlvlvvavvlvvvasinvevtsa QTICNVSVNNLMSCKPAVTKPNPSKPTKACCSAISRADLGCLCTYKNSNLLPSLGIDPKLAMQLPAKCKLPRPSKC	9.128	AMP	-	putative lipid-transfer protein DIR1 [Potentilla anserina]	XP_050373804.1	79	ATGGGGGAGGCTGCTCGAATGCTGGTGCTAGTTGTGGCGGTGGTGCTGGTGGTGGTTGCGAGCATCAACGTGGAGGTGACCAGTGCACAGACCATATGCAATGTCTCTGTGAACAACTTGATGTCCTGCAAGCCAGCCGTGACTAAACCTAACCCCAGCAAACCTACAAAGGCCTGCTGCTCAGCGATTTCACGAGCTGACTTGGGTTGCCTTTGCACTTACAAGAACTCGAATCTGTTGCCTTCTCTGGGGATCGATCCTAAGCTTGCCATGCAGCTTCCGGCCAAGTGCAAGCTTCCTAGGCCTTCCAAATGCTAA
21	FuLTP21	maskntasialfialnllfftlvvnac GTCPTPKPKPKPKPKPTPTPKPTPSPSPKPKPTPSPSKPISCPIDALKLGVCANVLKGLLNINLGQPPVEPCCSLIQGIADVEAAVCLCTAIKANILGINLNVPISLSLLLNVCSKELPKDFQCA	8.331	AMP	-	PREDICTED: lipid transfer protein EARLI 1 [Fragaria vesca subsp. vesca]	XP_004299468.1	61	ATGGCTTCCAAAAACACTGCCTCCATTGCTCTCTTCATAGCACTCAATCTCCTCTTCTTCACCCTTGTCGTCAATGCCTGTGGCACCTGCCCTACCCCAAAGCCGAAGCCGAAGCCAAAGCCGAAGCCGACTCCGAAGCCAACGCCGACTCCAAAGCCCACCCCGAGCCCGAGCCCAAAACCAAAGCCTACCCCGAGCCCGTCGAAGCCGATCAGTTGCCCGATTGATGCTCTTAAGCTAGGTGTTTGTGCCAATGTCCTCAAAGGGTTGCTCAACATCAACCTTGGCCAACCTCCAGTTGAGCCTTGCTGCTCACTCATCCAAGGCATCGCTGACGTCGAAGCCGCCGTCTGCCTCTGCACTGCCATCAAAGCCAATATTCTGGGCATCAACCTCAAC…
22	FuLTP22	mvkmgcslnkvfvilvvamlvffqgsra YSFCKMSEEGLNACMPSVSTKPNPVDPSPKCCKALSGADLGCLCSYKASPVLPSLGINSGLAMGLPAKCGISPPANCA	7.218	AMP	-	putative bifunctional inhibitor/plant lipid transfer protein/seed storage helical [Rosa chinensis]	PRQ25361.1	84	ATGGTGAAGATGGGATGTAGTTTGAACAAAGTGTTTGTGATCTTGGTGGTGGCAATGCTGGTGTTTTTCCAAGGGTCGAGAGCTTATAGCTTTTGCAAGATGAGTGAAGAAGGTCTTAATGCTTGCATGCCGTCGGTGTCGACCAAGCCAAACCCCGTTGATCCATCCCCAAAGTGTTGCAAGGCTCTTTCTGGGGCGGATTTGGGGTGTCTTTGCTCTTACAAGGCATCACCTGTATTGCCTTCTCTCGGAATTAACTCCGGACTTGCCATGGGACTTCCGGCTAAGTGCGGCATCTCCCCTCCTGCAAACTGCGCCTGA
23	FuLTP23	meaykklvitvalllalaidgsdg RGQSSLCRMTEDGFKECAPSVMTSVTAGVKTPAPTAKCCSALSVADFPCLCFFMRNTNLLNSYKVDPDLAMQLPAKCNFDESVHC	6.321	Non-AMP	-	PREDICTED: putative lipid-transfer protein DIR1 [Fragaria vesca subsp. vesca]	XP_004292000.1	74	ATGGAAGCATACAAAAAACTTGTGATTACTGTAGCTCTGCTCCTGGCGTTGGCCATTGATGGATCCGATGGACGGGGGCAGAGCTCCCTTTGCCGCATGACCGAAGACGGTTTCAAGGAGTGTGCGCCTTCGGTGATGACTTCTGTGACCGCCGGTGTCAAGACGCCGGCTCCAACTGCCAAGTGTTGCTCGGCTCTTTCCGTGGCCGACTTCCCCTGCCTTTGCTTTTTCATGAGGAACACAAACCTTCTCAATTCCTATAAAGTCGACCCAGACCTTGCCATGCAGCTCCCTGCAAAATGCAACTTTGACGAGTCAGTACATTGCTAA
24	FuLTP24	matssegtfckwvtvilliaivggana VSICDVDSSQLNYCRSAVSGKSPKPPSKKCCRVVHQANLPCLCSFKSVLPSLGINPELAMSLPKKCGMNKSPQCA	8.437	AMP	-	putative lipid-transfer protein DIR1 [Rosa chinensis]	XP_024158977.1	68	ATGGCGACGTCTAGTGAAGGAACTTTCTGCAAATGGGTGACGGTGATTTTGTTGATTGCAATTGTGGGGGGAGCTAATGCCGTCTCCATATGTGACGTTGACTCCTCCCAGCTCAATTATTGCCGCTCGGCAGTGAGCGGCAAATCTCCAAAACCACCATCGAAGAAATGCTGCCGTGTTGTGCACCAAGCCAACTTGCCCTGCCTCTGCAGCTTCAAGTCAGTGCTACCTTCACTGGGGATCAACCCTGAGCTAGCAATGTCATTGCCCAAGAAATGTGGCATGAACAAATCACCTCAATGCGCCTGA
25	FuLTP25	mrmrglmmvclilclvsvldlvtkaeg GTTPRQCRQEKKLIGDECKALMFGGNNKVSANCCKLVRNMHFECICPYVTPKLANLINVPRLVKKLEACGRRIPHNFKCGSITTP	9.541	AMP	-	probable non-specific lipid-transfer protein AKCS9 [Potentilla anserina]	XP_050380046.1	62	ATGAGGATGAGGGGTTTGATGATGGTATGCCTAATTTTGTGCTTGGTAAGTGTTTTGGATTTGGTTACAAAGGCAGAAGGAGGCACGACGCCAAGGCAATGCAGGCAGGAGAAGAAGCTTATTGGCGATGAGTGCAAGGCACTTATGTTTGGGGGTAACAATAAGGTCTCTGCAAACTGTTGTAAGCTCGTGAGGAACATGCATTTCGAGTGCATTTGCCCCTATGTTACTCCCAAGCTCGCCAATTTGATCAATGTCCCGCGCCTCGTCAAGAAACTTGAAGCCTGTGGAAGGCGAATCCCTCACAACTTCAAATGTGGAAGTATCACCACTCCATAA
26	FuLTP26	maskalattallislnllfftlvts TSTPCPPPPKYCHKCHHKPKHASPPPPPKGAVCPRDTLKLGACADVLNGLVHLVVGPPKFPCCSLIEGLVDLDAAVCLCTAIKANILGINLNIPLSLSLLLNYCGKQVPSGYECV	7.522	AMP	-	14 kDa proline-rich protein DC2.15-like [Pyrus ussuriensis x Pyrus communis]	KAB2632506.1	82	ATGGCTTCCAAGGCTTTAGCTACCACTGCCCTTCTCATCTCCCTCAACCTCCTCTTCTTCACTCTCGTCACCTCCACAAGCACTCCCTGCCCACCACCACCCAAGTACTGTCACAAGTGCCACCACAAACCAAAGCATGCCAGTCCCCCCCCACCGCCCAAGGGCGCCGTGTGCCCCAGGGACACCTTGAAGCTAGGAGCCTGCGCCGACGTGTTGAATGGTTTGGTGCACCTTGTGGTCGGCCCACCCAAGTTCCCATGCTGCAGCCTCATTGAGGGTCTCGTTGATCTTGACGCAGCTGTGTGCCTTTGCACTGCTATTAAGGCCAACATCTTGGGAATCAACCTAAACATCCCCCTTTCGTTGAGCTTGCTCTTGAACTATTGTGGCAAACAGGTC…
27	FuLTP27	mahsrlflallflavwgfghg RSASSPTAPAPAVDCSSLILNMADCLSFVSNDSKTDKPETTCCSGLKTVLKADASCLCVAFKQSAQFGVVLNVTKAMTLPAACKVSAPSVTNCGCEPPTSHSTFLSQIFIFFKFTDVSFRYLRLNYFFSFFLFSICDSCWCSWYVLNSYLIDK	7.071	Non-AMP	-	non-specific lipid transfer protein GPI-anchored 31 isoform X2 [Rosa chinensis]	XP_024168708.1	83	ATGGCACATTCCAGGCTCTTCCTCGCTCTGCTCTTCCTCGCCGTCTGGGGCTTCGGCCACGGCCGCTCCGCCTCTTCCCCTACCGCACCCGCCCCCGCCGTGGACTGCTCGTCGTTGATCTTGAACATGGCGGACTGCTTGTCGTTTGTCTCCAACGACAGCAAGACCGACAAGCCTGAAACCACTTGCTGCTCTGGTCTCAAGACTGTCCTCAAAGCCGATGCCTCGTGTCTATGTGTTGCCTTCAAGCAAAGCGCACAATTCGGCGTCGTTTTGAACGTCACCAAGGCCATGACCCTCCCCGCCGCCTGCAAAGTCTCCGCTCCTTCCGTCACCAACTGTGGATGTGAGCCACCCACCTCTCATTCTACGTTTCTATCTCAAATTTTCATTTTTTTT…
28	FuLTP28	mkraaglvglmiiclacfismama DTTPSQCKQERTLLQNACYGVVLGKNPTSSCCQNVRSAHVECVCPYVTPKLANLINVKRSIRQIEGCGRTVPRNFKCGSKFMQFVSALSN	8.7	AMP	-	probable non-specific lipid-transfer protein AKCS9 [Rosa chinensis]	XP_024175759.1	65	ATGAAGAGGGCAGCTGGGTTAGTGGGTTTGATGATCATATGCTTGGCGTGCTTCATTTCCATGGCAATGGCGGACACAACTCCAAGCCAGTGTAAGCAGGAGAGAACCCTTCTCCAGAACGCGTGTTACGGCGTTGTTCTCGGGAAAAATCCCACATCGAGCTGCTGCCAAAACGTCAGGAGTGCTCACGTCGAGTGCGTGTGCCCCTATGTCACTCCGAAACTAGCGAATTTGATCAATGTCAAACGCAGCATCCGACAGATTGAAGGCTGCGGAAGGACCGTTCCTCGCAACTTCAAGTGTGGGAGTAAGTTCATGCAATTCGTGTCTGCTCTATCCAATTAA
29	FuLTP29	mnmekmvtmglvllavlfvagaaga ADSVAEKCADKFQKVAVCLSFASGKADTPTKECCTSVKGIKESEPECLCFIIQQTNSGSPEIKKMGIQVAKLLQLPSACNLVNASASNCPGESIDLII	5.131	Non-AMP	-	non-specific lipid transfer protein GPI-anchored 1 [Rosa chinensis]	XP_024197622.1	78	ATGAATATGGAGAAAATGGTGACGATGGGTTTGGTACTTTTGGCTGTGTTGTTTGTGGCGGGGGCGGCCGGGGCTGCCGATTCAGTGGCTGAGAAGTGCGCGGACAAGTTCCAGAAGGTGGCGGTGTGTCTGAGCTTCGCTAGCGGTAAGGCGGATACTCCGACTAAGGAGTGCTGCACGTCGGTGAAGGGGATCAAGGAGAGCGAGCCGGAGTGCTTGTGTTTCATAATTCAGCAAACCAACAGCGGCAGCCCCGAGATCAAGAAGATGGGGATCCAGGTCGCTAAGTTGCTTCAGCTCCCTTCTGCGTGCAACTTGGTCAACGCGAGCGCCAGCAACTGTCCCGGTGAGTCAATAGACTTGATTATATGA
30	FuLTP30	mvkkmgssfnklivilvvtmlvfmegsra LSFCNMTEDALNECKPAVVKPNPSPPTELCCNYLSSADLQCLCGYKTSPVMGLLGIDPDLAMGLAAKCGLTPPANC	4.015	Non-AMP	-	putative bifunctional inhibitor/plant lipid transfer protein/seed storage helical [Rosa chinensis]	PRQ25360.1	74	ATGGTGAAGAAGATGGGAAGCAGTTTCAACAAGTTGATCGTGATCTTGGTGGTGACTATGCTCGTGTTTATGGAAGGGTCCAGAGCTCTGAGCTTCTGTAATATGACTGAGGATGCTCTCAATGAATGCAAGCCGGCGGTGGTGAAGCCCAATCCATCCCCTCCAACCGAGTTGTGCTGCAACTATCTTTCCTCGGCGGACTTGCAATGCCTCTGTGGTTACAAGACCTCACCGGTGATGGGCCTTCTAGGAATTGATCCCGATCTTGCAATGGGACTTGCGGCTAAGTGCGGCCTAACCCCTCCCGCCAATTGCTAA

## Sheet: RALFs
	Motif: C[ABD-Z]{3,12}C[ABD-Z]{5,21}C[ABD-Z]{5,6}C
#	Name	Signaling sequence | prosequence | mature peptide sequence	PI	AMP prediction	BLAST homology (the first hit)	Accession number	% identity	Nucleotide sequence
1	FuRALF1	massptlilcfflacfvifsisasa QHDEASMKLVAGSLELPNAMSMYSELEDDEIDEDEIDMDVENGYERRSL FWRRMKYYISYGALSANRIPCPPRSGRSYYTNNCFKARGPVHPYTRGCSRITRCRR	7.012	AMP	proteinRALF-like34[Rosachinensis]	XP_024183922.1	71	ATGGCTTCTTCTCCAACTCTTATCCTCTGTTTCTTCCTCGCCTGCTTCGTCATCTTTAGCATTTCCGCTAGTGCTCAGCATGATGAAGCGAGCATGAAGTTAGTGGCCGGGAGTTTGGAGCTTCCGAACGCAATGTCAATGTACAGTGAGCTTGAGGATGACGAGATCGACGAGGATGAGATCGATATGGACGTGGAGAATGGATACGAGCGCAGATCTCTGTTCTGGAGGAGAATGAAGTACTACATTTCATACGGTGCGCTCTCGGCAAATAGGATCCCATGCCCGCCGCGCTCCGGGAGGTCTTACTACACCAACAACTGCTTCAAAGCCAGAGGCCCAGTTCATCCTTACACTCGAGGCTGCTCTAGAATCACTCGTTGCAGAAGATGA
2	FuRALF2	mstpkyspatllllmtllttthc FNANNINTSTSSEFSRCGSGAIDDPSCLIGELVSEEFMMDSEISRRIL AGTGYSTQSLDPGKSAACDRNGFPPCNPSKNNNPLKVDCVKAPTNRGCYHYKFRGV	6.733	AMP	hypothetical protein RchiOBHm_Chr7g0208491 [Rosa chinensis]	PRQ18659.1	56	ATGAGCACTCCAAAGTATTCGCCGGCAACTCTTTTGTTGCTGATGACCCTTCTCACCACAACTCACTGCTTCAACGCCAACAACATTAATACCTCTACCTCGTCTGAGTTCTCTCGGTGTGGCAGCGGCGCCATCGACGACCCATCATGCCTCATCGGAGAATTGGTGTCGGAGGAGTTCATGATGGATTCGGAAATCAGCAGAAGGATCCTGGCTGGAACAGGATACTCTACCCAATCCCTGGATCCTGGAAAATCCGCGGCGTGTGACCGAAATGGATTTCCTCCGTGCAATCCTAGCAAAAACAATAACCCCTTAAAAGTAGACTGCGTCAAGGCCCCTACCAATCGCGGATGTTACCACTATAAGTTCCGCGGCGTGTGA
3	FuRALF3	mstpkyspatllllmtllttthc FNANNINTSTSSEFSRCGSGAIDDPSCLIGELVSEEFMMDSEISRRIL AGTGYSTQSLDPGKSAACDRNGFPPCNPSKNNNPLKVDCVKGHYNRECFHY	5.092	AMP	hypothetical protein RchiOBHm_Chr7g0208491 [Rosa chinensis]	PRQ18659.1	56	ATGAGCACTCCAAAGTATTCGCCGGCAACTCTTTTGTTGCTGATGACCCTTCTCACCACAACTCACTGCTTCAACGCCAACAACATTAATACCTCTACCTCGTCTGAGTTCTCTCGGTGTGGCAGCGGCGCCATCGACGACCCATCATGCCTCATCGGAGAATTGGTGTCGGAGGAGTTCATGATGGATTCGGAAATCAGCAGAAGGATCCTGGCTGGAACAGGATACTCTACCCAATCCCTGGATCCTGGAAAATCCGCGGCGTGTGACCGAAATGGATTTCCTCCGTGCAATCCTAGCAAAAACAATAACCCCTTAAAAGTAGACTGCGTCAAGGGGCATTACAATCGCGAATGTTTCCACTATTAA
4	FuRALF4	mstpkyspatllllmtllttthc FNANNINTSTSSEFSRCGSGAIDDPSCLIGELVSEEFMMDSEISRRIL AGKTTPFTPKTNNPYQSLACDRKGKPSCLHKKNNSPPKVRCDREPTNRVCNHYPS	8.266	AMP	hypothetical protein RchiOBHm_Chr7g0208491 [Rosa chinensis]	PRQ18659.1	50	ATGAGCACTCCAAAGTATTCGCCGGCAACTCTTTTGTTGCTGATGACCCTTCTCACCACAACTCACTGCTTCAACGCCAACAACATTAATACCTCTACCTCGTCTGAGTTCTCTCGGTGTGGCAGCGGCGCCATCGACGACCCATCATGCCTCATCGGAGAATTGGTGTCGGAGGAGTTCATGATGGATTCGGAAATCAGCAGAAGGATCCTGGCTGGAAAAACTACACCATTCACTCCCAAGACCAATAATCCATATCAATCCCTGGCGTGTGACCGAAAGGGAAAACCTTCGTGCCTCCATAAAAAAAACAATAGCCCCCCAAAAGTACGCTGTGACAGGGAGCCTACCAATCGCGTATGTAACCACTATCCATCCTAGCTAGTATGTGTCACAATT…
5	FuRALF5	mstpkyssatllllmalltmthc FNSNNINTSTLSQLSRCDGSGAINDPSCLIGELVSEEFMMDSEISRRIL AGTGYSTQSLDPGKSTACDRKGHPPCNPGRNTNPQKVDCRKEPTNRECYRYK	7.61	AMP	hypothetical protein RchiOBHm_Chr7g0208491 [Rosa chinensis]	PRQ18659.1	50	ATGAGCACTCCAAAATATTCATCGGCAACTCTTTTGTTGTTGATGGCCCTTCTCACCATGACTCACTGCTTCAACTCTAACAACATTAATACCTCTACCTTGTCTCAGTTGTCTCGGTGCGACGGCAGCGGGGCCATCAACGACCCATCATGCCTCATCGGAGAATTGGTGTCGGAGGAGTTCATGATGGATTCGGAAATCAGCAGAAGGATCCTGGCTGGAACAGGATACTCTACCCAATCCCTGGATCCTGGAAAATCAACGGCGTGTGACCGAAAGGGGCATCCTCCGTGCAACCCCGGCAGAAACACAAACCCCCAAAAAGTAGACTGTCGCAAGGAGCCTACCAATCGCGAATGTTACCGTTATAAGTAG
6	FuRALF6	mansssiilllafclftttviida SDGGNHNWIPAKASGCKGSIAECMAEGEFDMDSEINRRIL ATTKYISYGALQRNTVPCSQRGASYYNCKPGAQANPYSRGCSAITRCRS	8.019	AMP	PREDICTED: protein RALF-like 33 [Fragaria vesca subsp. vesca]	XP_011458715.1	85	ATGGCGAATTCCTCCTCCATTATTCTCCTCTTGGCCTTCTGCCTGTTCACAACAACGGTGATCATCGATGCAAGCGACGGTGGTAATCATAACTGGATTCCGGCCAAAGCATCCGGCTGCAAGGGCTCGATAGCAGAGTGCATGGCTGAAGGTGAGTTTGATATGGACTCTGAGATCAATCGACGTATCTTGGCCACCACAAAGTACATCAGCTACGGAGCTCTGCAGAGGAACACTGTTCCATGCTCTCAGAGGGGTGCTTCCTACTACAACTGCAAGCCGGGTGCTCAGGCAAACCCCTACAGCCGTGGTTGCAGTGCGATCACTCGCTGCCGTAGTTGA
7	FuRALF7	mstrkyspatllllmtllttthc FNANNINTSTSSEFSRCGSGAIDDPSCLIGELVSEEFMMDSEISRRIL AGTGYSTDSLDAGTSAACDRKGNPPCNPGRNQNPPKVDCAKAPTNRECYHY	4.516	AMP	uncharacterized protein LOC126796412 isoform X2 [Potentilla anserina]	XP_050379198.1	46	ATGAGCACTCGAAAATATTCGCCGGCAACTCTTCTGTTGCTGATGACCCTTCTCACCACGACTCACTGCTTCAACGCCAACAACATTAATACCTCTACCTCGTCTGAGTTCTCTCGGTGTGGCAGCGGCGCCATCGACGACCCATCATGCCTCATCGGAGAATTGGTGTCGGAGGAGTTCATGATGGATTCGGAAATCAGCAGAAGGATCCTGGCTGGAACAGGATACTCTACTGATTCCTTGGATGCTGGAACTTCCGCAGCGTGTGACAGAAAGGGCAATCCTCCGTGCAACCCTGGCAGAAACCAAAACCCCCCAAAAGTAGACTGTGCCAAGGCGCCTACCAATCGCGAATGTTACCACTATTAA
8	FuRALF8	maslqiffalivlslsyfata SLSSCNSSIAECEQESELLMETEISRRFL AQTKYISPGALKKDQPVCKSGASGEAYSKTGGCLPPPANPYNRGCSKYYRCRSDS	7.969	AMP	protein RALF-like 32 [Potentilla anserina]	XP_050374058.1	79	ATGGCGTCTCTGCAAATATTCTTCGCTCTAATAGTTCTTAGCCTTTCATATTTCGCAACTGCCTCTTTATCATCGTGCAACAGTTCGATAGCAGAGTGTGAACAAGAAAGTGAGCTGCTGATGGAGACGGAGATAAGCAGAAGGTTTCTTGCACAGACGAAATACATATCACCCGGGGCGTTGAAGAAGGACCAACCAGTTTGCAAAAGTGGTGCCAGCGGTGAAGCTTACAGTAAAACGGGAGGCTGCCTTCCTCCCCCGGCTAACCCTTACAACAGAGGCTGCTCTAAATACTATCGTTGTAGATCCGACTCGTGA
9	FuRALF9	mssstgvnssaaallaammvmtstmfitkthc FSINYTISSTTVSSSTWCDGLNDDLSCLIGQTDLDSDEFMMDSEFSRRIL QAAVPQHVTPQALKGENALSCDRARDRHCTPGKNNNGHKVESCEHPTKRTCYKYGK	6.066	AMP	hypothetical protein RchiOBHm_Chr7g0208581 [Rosa chinensis]	PRQ18668.1	59	ATGAGTAGTAGTACTGGAGTTAATTCCTCAGCAGCAGCTCTCTTAGCAGCGATGATGGTGATGACGTCGACAATGTTCATCACCAAAACTCATTGCTTCAGCATTAACTACACAATCAGTAGTACTACAGTGTCCTCCTCGACTTGGTGCGACGGACTGAATGACGACCTGTCGTGCCTAATTGGCCAAACTGATTTGGATTCCGACGAGTTCATGATGGACTCGGAATTCAGCAGAAGAATCCTGCAGGCTGCAGTGCCGCAACATGTCACACCGCAGGCCTTAAAAGGTGAAAATGCCTTGTCATGTGACCGGGCACGAGATAGGCATTGCACCCCGGGTAAGAACAACAATGGTCACAAAGTGGAAAGCTGTGAGCATCCTACCAAACGTACATGC…
10	FuRALF10	mrltninslifcmlllsmaalddgvaa KRNTLGILDPCKGPFGELVPGCPNGGHGQLKHGNPYKRGCSIIHRCHNLRGGRS	10.098	AMP	hypothetical protein Pyn_00567 [Prunus yedoensis var. nudiflora]	PQQ09556.1	45	ATGAGATTGACAAACATAAATTCGTTGATCTTCTGTATGCTCCTTCTTAGCATGGCGGCACTGGACGATGGGGTTGCAGCTAAAAGGAATACCCTCGGAATCCTTGACCCTTGCAAAGGGCCTTTTGGAGAATTGGTCCCGGGTTGTCCTAATGGCGGCCATGGTCAATTGAAACATGGTAACCCTTACAAACGTGGGTGCTCAATAATTCATCGGTGCCATAATCTAAGGGGTGGCCGAAGTTGA
11	FuRALF11	mstpkyspatllllmtllttthc FNANNINTSTSSEFSRCGSGAIDDPSCLIGELVSEEFMMDSEISRRIL AGTIPFTPQTSNPFPSLACARKGKPSCLSQKNKGPPKGHCDKAAFLRDCNRYP	7.982	AMP	hypothetical protein RchiOBHm_Chr7g0208491 [Rosa chinensis]	PRQ18659.1	51	ATGAGCACTCCAAAGTATTCGCCGGCAACTCTTTTGTTGCTGATGACCCTTCTCACCACAACTCACTGCTTCAACGCCAACAACATTAATACCTCTACCTCGTCTGAGTTCTCTCGGTGTGGCAGCGGCGCCATCGACGACCCATCATGCCTCATCGGAGAATTGGTGTCGGAGGAGTTCATGATGGATTCGGAAATCAGCAGAAGGATCCTGGCTGGAACAATACCATTCACTCCCCAGACCAGTAATCCATTTCCATCCCTGGCGTGTGCGCGAAAGGGAAAACCTTCGTGCCTCTCGCAAAAAAACAAAGGCCCCCCAAAAGGACACTGTGACAAGGCGGCTTTCCTTCGCGACTGTAACCGCTATCCATAG
12	FuRALF12	marrhqsaatttwillmgllvsthc ATIIINSGGGNSTTTTTSFNHWCADGDTLCQLIGETDLDSEFMMDSESSRRIL LDLSVGLTGNRNMPLSCDRVNNPPCNPPKNPNVPSRDCVKAHFFRGCWSHH	5.672	AMP	hypothetical protein RchiOBHm_Chr7g0208491 [Rosa chinensis]	PRQ18659.1	44	ATGGCTCGACGACACCAATCTGCAGCAACGACGACATGGATCTTGCTGATGGGTCTCCTCGTCTCAACTCACTGCGCCACCATCATCATCAACAGCGGCGGCGGCAACAGTACTACAACTACTACTAGCTTTAATCACTGGTGCGCCGACGGCGACACGTTGTGCCAGTTGATTGGGGAGACTGATTTGGATTCGGAGTTCATGATGGATTCGGAAAGCAGCAGAAGAATCCTTCTCGACCTTTCTGTGGGGTTGACTGGCAATCGTAACATGCCATTATCCTGTGACCGGGTCAATAATCCGCCCTGCAACCCGCCTAAGAACCCAAATGTCCCATCGCGAGACTGTGTCAAGGCGCATTTCTTCCGTGGATGCTGGAGCCATCATTAA
13	FuRALF13	mssstgvnssaaallaammvmtstmfitkth CFSINYTVSSTTVSSSTWCDGTLNDDLSCLIGQTDLDSDEFMLDSEFSRRIL QATHQQPSFAQRTNNPGKPVSCNRGNPPQSCTPGNKNKNPPKPKCAQANTNRECYGYKPSS	7.524	AMP	hypothetical protein RchiOBHm_Chr7g0208601 [Rosa chinensis]	PRQ18670.1	68	ATGTTGAAAGTAATGATGAGTCTCTTAACAGTGTCGCTGCTTGCCACCACTCTAGCAGCTGCAACCACCGCTCATGAAGCTCACTCAGATCACTCGCTTACCTCTGCTGCTGCAGGGAAGTTGAATGCAGATTCTGTGATGCTTCCTTATTACGTGTGCAAAAGCCTCTGCCCAGGCAGGTGTAGTATCTGCAATCGGGCGGCTCCATGCATTGCAAGTTGCCTTTGCGAGGCGGCAAGAGACTCTACTGAATTTAAGAAGGCAGCTGCTGCTGCGGCGGCTATTGCGAAAAATCGTTATCTTTTCATTTCTTTTTAA
14	FuRALF14	mgylsavapmlvillammsvqlsas TSSLNNNDNRSGNSSASLCNGSIEECLVAAAAAGHGTDLVDMELSDLMVVDFPEISRRVL APIDVSKASLDPAVVLCGKPANTRYQSCIDAYRNGGRAETCAKFKRGCR	5.626	Non-AMP	hypothetical protein COLO4_37988 [Corchorus olitorius]	OMO50612.1	30	ATGGGGTATTTGTCAGCAGTTGCTCCGATGTTGGTGATTCTTCTGGCTATGATGTCCGTGCAGCTGAGCGCGAGCACGAGCAGCTTGAACAACAACGACAACAGGAGCGGAAACAGTTCGGCCTCGTTGTGTAATGGTAGCATCGAGGAATGTCTTGTAGCGGCCGCCGCCGCCGGCCACGGCACTGATTTAGTCGATATGGAGCTCAGCGATCTCATGGTGGTGGATTTCCCAGAAATTAGCAGAAGGGTGTTAGCACCGATTGACGTTTCTAAAGCCTCCTTGGACCCTGCAGTTGTTCTATGTGGGAAACCAGCAAACACCAGGTATCAATCCTGCATTGATGCTTACAGAAACGGTGGCAGAGCGGAGACCTGTGCTAAGTTTAAGAGAGGGTGC…
15	FuRALF15	mgylsavapmlvillammsvqlsas TSSLNNNDNRSGNSSASLCNGSIEECLVAAAAAGHGTDLVDMELSDLMVVDFPEISRRVL GELDISKMSQDKGRAICGRPPNNRYQSCIDAYINGGTAETCSIFKRGC	4.615	Non-AMP	hypothetical protein COLO4_37988 [Corchorus olitorius]	OMO50612.1	35	ATGGGGTATTTGTCAGCAGTTGCTCCGATGTTGGTGATTCTTCTGGCTATGATGTCCGTGCAGCTGAGCGCGAGCACGAGCAGCTTGAACAACAACGACAACAGGAGCGGAAACAGTTCGGCCTCGTTGTGTAATGGTAGCATCGAGGAATGTCTTGTAGCGGCCGCCGCCGCCGGCCACGGCACTGATTTAGTCGATATGGAGCTCAGCGATCTCATGGTGGTGGATTTCCCAGAAATTAGCAGAAGGGTGTTAGGGGAACTTGACATTAGTAAAATGTCCCAGGACAAAGGAAGGGCTATATGTGGGAGACCACCAAACAACAGGTATCAATCCTGCATAGATGCTTACATAAACGGTGGCACAGCGGAGACCTGTAGTATCTTTAAGAGAGGGTGC…

## Sheet: MEG
	Motif: C[ABD-Z]{2}C[ABD-Z]CC[ABD-Z]{4,16}C[ABD-Z]{3,4}CC[ABD-Z]{4}C[ABD-Z]{5,10}C[ABD-Z]{6}C[ABD-Z]C[ABD-Z]{2,10}C
#	Name	Signaling sequence | mature peptide sequence	PI	AMP prediction	BLAST homology (the first hit)	Accession number	% identity	Nucleotide sequence
1	FuMEG1	mmpdsygvifslilllflatlvts TEPSLTHANGSEQVEPPLVPLIEAGKFEKLVMNETRRRLGSFRICAVCTCCGGAKGLCLPSPCCYAINCNIPNRPFGLCSFTPKSCNCFGCP	7.29	AMP	hypothetical protein PRUPE_6G360500 [Prunus persica]	ONI05184.1	74	ATGATGCCTGATTCTTATGGGGTCATCTTCTCTCTTATACTGCTGCTCTTTTTGGCTACTCTGGTCACTAGCACTGAACCCAGCTTGACCCATGCAAATGGGTCTGAGCAGGTAGAGCCACCACTGGTGCCACTCATAGAAGCTGGAAAGTTTGAGAAACTGGTGATGAATGAGACCAGAAGGAGATTGGGGAGCTTTAGGATATGTGCAGTGTGTACTTGCTGTGGAGGTGCCAAAGGTTTATGCTTGCCTTCTCCTTGTTGCTATGCCATCAATTGCAACATTCCCAACAGGCCTTTTGGTTTATGCTCTTTCACTCCCAAGAGCTGCAATTGCTTTGGATGTCCCTAA
2	FuMEG2	mksvvalvlfmalytms CATSSRSDDVAEFMPMQNSVEYRMMEAGDNAQILVDGKTYRQCADCKCCRDKTCATMKCCYFLDCQLPRKPFGTCAFVPKACNCTNCTA	6.65	Non-AMP	uncharacterized protein LOC112193530 [Rosa chinensis]	XP_024189479.1	56	ATGAAATCAGTTGTAGCTTTAGTTTTGTTCATGGCGTTGTATACCATGAGTTGTGCTACTTCATCAAGATCCGATGATGTTGCTGAGTTCATGCCAATGCAAAACTCGGTCGAGTATCGAATGATGGAAGCCGGCGATAATGCCCAAATATTGGTTGACGGGAAGACGTATCGACAGTGCGCAGATTGCAAGTGCTGCAGAGACAAAACATGCGCCACCATGAAATGCTGCTACTTCCTTGACTGCCAGCTTCCTCGGAAGCCTTTTGGGACATGCGCCTTCGTTCCCAAGGCCTGCAATTGCACTAACTGCACTGCTTAA

## Sheet: Ole e 1
	MOTIF: C[ABD-Z]{2,3}C[ABD-Z]{19,23}C[ABD-Z]{31,42}C[ABD-Z]{8,16}C[ABD-Z]{32,54}C
#	Name	Signaling sequence | mature peptide sequence	PI	AMP prediction	BLAST homology (the first hit)	Accession number	% identity	Nucleotide sequence
1	FuOlee1.1	magrqlivlvssflliielaflasata SDHQKKVDVVVEGMVYCQRCDNYGTWSLTRAKPIPLAKVSVICKNHKNQVSFYKAFQTNAEGYFYAELEGFKMSHLLDHPLQGCKVKLVSSPLENCKFLSNINYGLYGAPLRYEDKRLMGRNYEAVVYSAGPLAFRPARCPATTHA	8.606	AMP	PREDICTED: proline-rich protein 3-like [Fragaria vesca subsp. vesca]	XP_011469935.1	79	ATGGCAGGAAGACAGCTTATAGTCCTTGTTTCCTCCTTCCTCCTCATCATTGAACTAGCTTTCTTGGCCTCCGCAACTGCTTCCGATCACCAGAAAAAGGTCGATGTGGTTGTGGAAGGCATGGTGTACTGCCAGAGATGTGACAACTATGGAACATGGTCCCTGACCAGGGCCAAACCAATCCCTTTGGCGAAAGTCAGTGTCATCTGCAAGAACCACAAAAACCAAGTCAGCTTCTACAAGGCTTTCCAAACAAATGCTGAAGGCTACTTCTATGCTGAGCTTGAAGGATTCAAAATGAGCCATTTGTTGGACCATCCCCTCCAGGGTTGCAAAGTGAAACTAGTCTCTTCGCCTCTTGAAAACTGCAAGTTCCTCAGTAACATCAACTATGGCCTC…
2	FuOlee1.2	mkysyyynimtlfiififscclitisa VDEVSTALQHENPFYQIVSSRNDLAQIAGYGEEKLSTVLITGSVLCEEACNTPDHPPQLRLHASPVSGAVVSVNCLEGGRKRKSILAQGVTDEFGDFMIDLPSDLHAIQNLDKVCCAKVIRVPKNTHCRPASVKRHKGLKLSSVGNGIRTYSAGRIRFQHLTPKSSQPCIENSSNNKQILS	8.38	AMP	uncharacterized protein LOC112166281 [Rosa chinensis]	XP_024158851.1	71	ATGAAGTACTCCTACTACTACAATATCATGACTCTGTTCATCATCTTCATTTTCTCATGCTGTCTCATCACAATTTCTGCGGTGGATGAAGTATCAACAGCGCTGCAGCACGAAAATCCATTCTACCAGATAGTTTCCAGCCGAAACGATTTGGCGCAGATTGCTGGATATGGGGAAGAGAAGCTCTCCACAGTGCTGATTACAGGGTCCGTCCTTTGTGAGGAGGCTTGTAATACGCCGGATCATCCTCCTCAGCTTCGTCTTCATGCATCGCCTGTTTCAGGTGCTGTAGTGTCTGTGAATTGTCTTGAAGGAGGAAGAAAACGGAAATCAATTTTGGCCCAAGGTGTCACAGATGAATTTGGAGACTTCATGATCGATCTTCCTTCCGATTTACAT…
3	FuOlee1.3	mnpiilfvisclvfqsaiflgves ARGKAVKANNSHIIVMGLVYCDICFNNTFSPHSYFLSGAEVKIDCIFKAVAPRTAEHISFSVNRTTNRYGVYKLEIPSVEGIKCAEDSAIVSSCQASLMWSSTPECNNPGYKSTSDEIAIKSKQANLCIYSLNALNFRPTRRQIALCGKKKT	9.061	AMP	PREDICTED: uncharacterized protein LOC101296410 [Fragaria vesca subsp. vesca]	XP_004304541.1	82	ATGAATCCAATAATTCTCTTTGTTATTTCTTGTTTGGTTTTCCAGTCTGCAATATTTCTGGGAGTTGAATCAGCAAGAGGAAAGGCAGTAAAAGCTAATAACTCCCACATTATTGTAATGGGACTTGTTTACTGTGACATCTGCTTCAACAACACCTTCTCCCCTCACAGCTACTTCTTATCAGGTGCCGAAGTAAAAATAGATTGCATATTCAAAGCTGTCGCCCCAAGAACTGCAGAACACATATCATTCTCAGTGAATAGAACTACTAACAGGTATGGGGTGTACAAGCTGGAAATCCCATCTGTTGAGGGAATTAAATGCGCAGAAGACTCTGCAATAGTTTCTTCCTGCCAGGCAAGCTTAATGTGGAGTTCAACTCCAGAATGTAATAATCCT…
4	FuOlee1.4	marlvllfalivlpalava TRPMKTPFTVEGKVFCDSCRFGYETKAINAVAGAKVRVECKDKTGTELKYSKEGETDSTGTYRIPVLEDHEDQICDTILLSSPEESCSEVVQGRDRARVILTEHNGIASCHRFANAMLFQRTLALSGCSKILQELEALDV	5.33	AMP	protein DOWNSTREAM OF FLC [Rosa chinensis]	XP_024170671.1	74	ATGGCGAGGCTAGTGCTTCTCTTCGCTCTGATTGTTCTGCCGGCGCTGGCCGTCGCCACCCGCCCGATGAAGACCCCCTTCACTGTCGAAGGAAAGGTCTTCTGTGACTCTTGCCGCTTCGGATACGAGACCAAAGCCATCAATGCTGTTGCTGGTGCCAAGGTTAGAGTAGAATGCAAGGACAAGACAGGTACCGAACTCAAGTACAGCAAGGAAGGAGAAACCGACTCCACCGGAACCTACAGGATTCCAGTTTTGGAGGACCACGAGGACCAAATTTGTGATACTATCCTTTTGAGCAGCCCCGAGGAGAGTTGTTCAGAAGTTGTTCAGGGACGTGACCGTGCTCGTGTCATCCTCACCGAACACAACGGCATTGCTTCATGCCACCGTTTTGCC…
5	FuOlee1.5	mklavailiftvsisgiga WTGEIHGRVICDVCGDSALGPEDHVLEGAEVAVLCITKSGEVLNYQAFTNGKGRYTVAETMPESDRWDACLARPISSFHQHCTRLGDSSSGVKFSYNHPSGYSHTVTTFVYRPTNVPAYCI	5.65	AMP	uncharacterized protein LOC126788244 [Potentilla anserina]	XP_050370171.1	86	ATGAAGTTGGCGGTGGCCATTCTCATCTTTACGGTATCCATCTCTGGTATTGGAGCTTGGACTGGTGAAATCCACGGCAGAGTTATTTGCGATGTTTGCGGTGATTCAGCCCTTGGGCCTGAAGACCATGTTCTTGAAGGTGCGGAGGTAGCTGTTTTATGCATCACAAAATCTGGGGAAGTTCTAAATTACCAGGCATTCACAAATGGTAAAGGGAGATATACAGTTGCAGAGACGATGCCTGAGAGTGACCGCTGGGATGCATGCCTGGCACGTCCTATCAGCAGCTTCCATCAGCACTGCACTCGTCTTGGGGATTCCAGCTCAGGTGTAAAATTCAGTTATAATCACCCATCGGGATATTCTCACACAGTGACAACTTTTGTCTATCGACCGACT…
6	FuOlee1.6	mlalcvlpaivsgkhlgna FHVEGKVYCDTCRCGFETSATSYIPNATVKIECKYSNNLELAYSVEGKTDPSGTFNILVEDDHEDQICDAVLVSSPISDCGTPDPGRRRSNVVLTRSNGVVKTKRFANNMGFFKDQKLPGCTELLKQYLNYDQAE	5.019	AMP	protein DOWNSTREAM OF FLC [Prunus persica]	XP_020422477.1	74	ATGGCCGTGTCTAGGATGATGTTGATGCTCGCACTCTGTGTGCTTCCGGCAATTGTTAGCGGAAAACACTTGGGAAATGCTTTCCACGTCGAAGGCAAAGTCTACTGCGACACTTGCCGCTGTGGTTTCGAGACCTCCGCCACCAGTTACATTCCCAATGCGACGGTGAAAATTGAGTGCAAATACAGTAACAACTTGGAGCTTGCATACAGCGTGGAGGGAAAGACTGACCCAAGCGGAACATTCAATATCTTGGTTGAAGATGACCACGAAGACCAGATTTGCGATGCCGTCCTCGTCAGCAGCCCAATCAGTGACTGTGGAACACCCGACCCGGGGCGTAGGAGGTCCAACGTCGTACTCACCCGCTCCAACGGCGTCGTTAAGACCAAGCGTTTT…
7	FuOlee1.7	mtlinifccfsagatvklqcn NTKYPLVVKGTADKNGYFFIAAPKTITTYGAHKCKVSVVSTPTTACSKITALHGGLTGAVLKPTKPFLSEKKLPFLLYTVGPFALESKCPR	10.203	AMP	non-classical arabinogalactan protein 31 [Rosa chinensis]	XP_024198713.1	88	ATGACATTAATTAATATTTTTTGCTGTTTTTCGGCCGGAGCTACTGTGAAGCTGCAGTGCAACAACACTAAATACCCACTGGTGGTGAAGGGAACGGCCGACAAGAACGGTTACTTCTTCATCGCTGCGCCCAAGACCATCACCACCTACGGGGCCCACAAGTGCAAGGTTTCCGTCGTCTCAACACCCACCACCGCCTGTTCCAAGATCACCGCCCTCCACGGTGGACTCACCGGCGCCGTGTTGAAGCCCACCAAGCCTTTCCTGTCCGAGAAGAAGCTGCCCTTCCTTCTCTACACCGTCGGTCCGTTCGCTCTGGAGTCCAAGTGCCCCCGTTGA

## Sheet: последовательности для проверки
	группа		название	ген	вся последовательность	название	1КОНТ24	2ОПЫТ24	3КОНТ48	4ОПЫТ48	АК последовательность
1	gasa	NODE_27909_length_1188_cov_1786.483927_g16257_i3	FuSN1	ATGGCTTTCAAAGCCATCCTCCTTCTGATCTTGGCCACCATTCTCTTTGTTACATCCACAAGGGCTTCGTCTCATGATGTTCATGAGGAACTCAAGTCAAAGCAAGCTGCTTTTGTCCAATCCAAAGCACCACCACCACTTCCGATAGTCAAATCTCCAGCGCCGCCGCCTCTAGTGACCAAGGCACCCACTCCACCTCCGGCAAAGACACCAGCTCCACCGCCGAAAGTGATCAAGGCGCCCACTCCGGCTCCTCCTCTTGTCAAGCCACCAGTCATTCCAGTGACACCACCAACTTATGCTCCACCACCTAAAGTGATAAAGGGGCCCACTCCGGCACCTCCTCTTGTCAAACCACCAGTTAGTCCTGCCCCTCCGGTGAAGCCGCCATCTTATGCT…	>NODE_27909_length_1188_cov_1786.483927_g16257_i3 TTTTTTTTTTTTTTTAGTTGAAGATATTTTAGTATATTACGAATGAAAATGTCTTAGATT TGAAACACACAATAAATATTGCTCATAATAGATGCAGGGGAAGTAGCTATAGCCAGAAAA CTATTAATTGGACTTACATCCTTGATTGCTTAGCACTACTACTAATACTACGACTACACA ATAATACTAAATGGTTGTAGACTTGATATTATTCTAAGGGCACTTCCTCTGGTTGCGGCG GGTGGTCATCTCAGTGTAGCATTTGCCGCATCTTTCACGGTTACCGGAAGTTCCCGGCGG TACGCATTTGCAGCGTTCACAGCATGTATTACAGGCCCTCATGC…	FuSN1	84.6804	74.301	237.655	87.6756	mafkailllilatilfvtstra SSHDVHEELKSKQAAFVQSKAPPPLPIVKSPAPPPLVTKAPTPPPAKTPAPPPKVIKAPTPAPPLVKPPVIPVTPPTYAPPPKVIKGPTPAPPLVKPPVSPAPPVKPPSYAPPPLPPVKSKKDCIPLCAYRCQKHSRKNLCMRACNTCCERCKCVPPGTSGNRERCGKCYTEMTTRRNQRKCP*
2	gasa	NODE_36435_length_916_cov_1477.781570_g21683_i1	FuSN2	ATGAATGTATAATTTACCCTTCATAAATGGCCTCTGGCTCCACAATCCATAATCAAAAGTAGTGCAATTGATGATCTATTTCTAAGACCCAGAAACTGCATCATTAACTTTAGATGAAGGGCTAATAGCCATAGCCACTTTAATTTTAGGTAGACAGTCAACTCTTCCCAGGGACTAGATCACAGACATTTCTGATCAAGTCCTTTTTTAACCCATCAAAGTAAAACATACAGAACCTAATTTAAAAGGGAATACATATCATATATAGTTAGTGACCAAGGGCACACAGCTTGGTCTATGGGCATTTTGGTCCTCCTTCCTTGGTCTTCCAGTTGTTGTAGCAAGGACACACAGCTTTGTTGCCATAGAAGCCAGGAGGAACACAGAGGCACTTGAGAC…	>NODE_36435_length_916_cov_1477.781570_g21683_i1 ATGAATGTATAATTTACCCTTCATAAATGGCCTCTGGCTCCACAATCCATAATCAAAAGT AGTGCAATTGATGATCTATTTCTAAGACCCAGAAACTGCATCATTAACTTTAGATGAAGG GCTAATAGCCATAGCCACTTTAATTTTAGGTAGACAGTCAACTCTTCCCAGGGACTAGAT CACAGACATTTCTGATCAAGTCCTTTTTTAACCCATCAAAGTAAAACATACAGAACCTAA TTTAAAAGGGAATACATATCATATATAGTTAGTGACCAAGGGCACACAGCTTGGTCTATG GGCATTTTGGTCCTCCTTCCTTGGTCTTCCAGTTGTTGTAGCAAG…	FuSN2	72.1067	40.9461	117.122	71.9456	matvkfvaalllsliaismlqavvma NHAKGLKGGHHKTGGHHKTGGHHKGSNNYGPGSLKRGQCGSQCDRRCSQTQYHNACILFCNKCCLKCLCVPPGFYGNKAVCPCYNNWKTKEGGPKCP*
3	LTP	NODE_43278_length_749_cov_17756.946629_g26606_i1.p1	FuLTP16	ATGCTGCAAAGGGGGATGATAGGTTTGTCCCTCTTGGCTTTCATCCTCTTCATGAGTTCATGTGCAAATGGGGACATCACATGCCAAGAGGCCCTAGTCTGTGTGATTCCATGTAAGCCTTACCTGAGTAGCTCAGGCCCGGCGATGCCGGCCGTCCCTTGCTGTGAAGGTGTACAGAAAGTAGCTTCTCAGGCTACCTCCCATGAGTGCCGCAAGGAAGTGTGTGAATGTTTCAAGAAGGCTGCTGCTGGGATGTCAGTAGACCTTGCAAAGCTCAAGAAACTTCCTGAACTCTGCCACGTCAAAGTTCCTGTTCCTCTTGATCCCAGTGTTGACTGCGGCAAGCTTCCTAATTAA	>NODE_43278_length_749_cov_17756.946629_g26606_i1 CATTGCTACTTCATTCATAGTTTGGATTCATAAATAATATCATAATAGATTAGAAAAATG CTGGTGCATGTTTCTGCATCAATCAACAGCTGTGACTCGATCTTCTGTAGATATAATCTC CTTCTCCAAGTTTTCCTACCCTTCATCAGTGATTAATTAGGAAGCTTGCCGCAGTCAACA CTGGGATCAAGAGGAACAGGAACTTTGACGTGGCAGAGTTCAGGAAGTTTCTTGAGCTTT GCAAGGTCTACTGACATCCCAGCAGCAGCCTTCTTGAAACATTCACACACTTCCTTGCGG CACTCATGGGAGGTAGCCTGAGAAGCTACTTTCTGTACACCTTC…	FuLTP16	604.682	511.337	135.495	143.613	mlqrgmiglsllafilfmsscang DITCQEALVCVIPCKPYLSSSGPAMPAVPccEGVQKVASQATSHECRKEVCECFKKAAAGMSVDLAKLKKLPELCHVKVPVPLDPSVDCGKLPN*
4	LTP	NODE_22375_length_1408_cov_8895.355215_g12982_i0_2	FuLTP3	ATGGATTCCAAGAGAAGTTCAGCCATTGCTCTCTTCATCTCCATCAACCTTCTTCTTTCCGCCCTCGCAAGCGGCTGCAACACTTGCTCTCAGCCTCACCCCATCAAGAGAAACCCTAAGCCAATCACAGAACCTCCACAAAGCTGCCCTAGGGATACCCTGAAGTTAGGCGTATGTGCCAAGTTGCTGAATGGCGCAGTGGGGGCTGTTGTCGGGAGCCCTCCAGATACCCCTTGCTGCGGTCTCCTTGAGGGGCTTCTGGATCTTGAAGTTGCCGTGTGTCTTTGCACCGCCATCAAAGCCAACATTCTTGGTATCAACCTCAACATCCCGATTTCATTGAGCTTGCTCATCGACGGCTGTGCCAAGAAGTTCCCTCCTGGCTTCCAATGTGCATAA	>NODE_22375_length_1408_cov_8895.355215_g12982_i2 GACTGGAGTTCAGACGTGTGCTCTTCCGATCAGCAAAGCAACTTAATTGACACTAGCTAG TTTGTTCAAAGGATTGAGGAGATCGATGGATTCCAAGAGAAGTTCAGCCATTGCTCTCTT CATCTCCATCAACCTTCTTCTTTCCGCCCTCGCAAGCGGCTGCAACACTTGCTCTCAGCC TCACCCCATCAAGAGAAACCCTAAGCCAATCACAGAACCTCCACAAAGCTGCCCTAGGGA TACCCTGAAGTTAGGCGTATGTGCCAAGTTGCTGAATGGCGCAGTGGGGGCTGTTGTCGG GAGCCCTCCAGATACCCCTTGCTGCGGTCTCCTTGAGGGGCTTC…	FuLTP3	416.328	416.252	127.266	227.444	mdskrssaialfisinlllsalasg CNTCSQPHPIKRNPKPITEPPQSCPRDTLKLGVCAKLLNGAVGAVVGSPPDTPCCGLLEGLLDLEVAVCLCTAIKANILGINLNIPISLSLLIDGCAKKFPPGFQCA*
5	MEG	NODE_30377_length_1101_cov_187.086466_g17778_i0_3	FuMEG1	ATGATGCCTGATTCTTATGGGGTCATCTTCTCTCTTATACTGCTGCTCTTTTTGGCTACTCTGGTCACTAGCACTGAACCCAGCTTGACCCATGCAAATGGGTCTGAGCAGGTAGAGCCACCACTGGTGCCACTCATAGAAGCTGGAAAGTTTGAGAAACTGGTGATGAATGAGACCAGAAGGAGATTGGGGAGCTTTAGGATATGTGCAGTGTGTACTTGCTGTGGAGGTGCCAAAGGTTTATGCTTGCCTTCTCCTTGTTGCTATGCCATCAATTGCAACATTCCCAACAGGCCTTTTGGTTTATGCTCTTTCACTCCCAAGAGCTGCAATTGCTTTGGATGTCCCTAA	>NODE_30377_length_1101_cov_187.086466_g17778_i1 ATTCTATACACCCCTCTCTATGCCCCAGCCACCACCACAGTAGTCTTTTGTAGCTTCCCA AAGTCCCAAACCCAAAATCACTCTCTTTCACACTCACTCAGCCCTTTTCACACTTCATTT TTCTGGTTCTTCTTCACCAACCTCCCAAATGTGCCAAAACCCATTTGGGAGCCTCTCAAA TTAAACACCACCTAAAACCCTCTTCTTAACATTTATGATACTACAAATCAAGGACTCTCA ATGAGATGAAAACCCAGCTGTGACCCACTTCACTTCACTTCACTTCAATTCCACAGCTCA ATATTTTTTTTGTTCCAAATTCCCATTGTCTCTCTCAGCTTGTCT…	FuMEG1	18.6808	15.1044	14.5763	8.77838	mmpdsygvifslilllflatlvts TEPSLTHANGSEQVEPPLVPLIEAGKFEKLVMNETRRRLGSFRICAVCTCCGGAKGLCLPSPCCYAINCNIPNRPFGLCSFTPKSCNCFGCP*
6	Pollen	NODE_39758_length_831_cov_5980.052897_g14966_i5.p1	FuOle1-4	ATGGCGAGGCTAGTGCTTCTCTTCGCTCTGATTGTTCTGCCGGCGCTGGCCGTCGCCACCCGCCCGATGAAGACCCCCTTCACTGTCGAAGGAAAGGTCTTCTGTGACTCTTGCCGCTTCGGATACGAGACCAAAGCCATCAATGCTGTTGCTGGTGCCAAGGTTAGAGTAGAATGCAAGGACAAGACAGGTACCGAACTCAAGTACAGCAAGGAAGGAGAAACCGACTCCACCGGAACCTACAGGATTCCAGTTTTGGAGGACCACGAGGACCAAATTTGTGATACTATCCTTTTGAGCAGCCCCGAGGAGAGTTGTTCAGAAGTTGTTCAGGGACGTGACCGTGCTCGTGTCATCCTCACCGAACACAACGGCATTGCTTCATGCCACCGTTTTGCC…	>NODE_39758_length_831_cov_5980.052897_g14966_i5 GGTGGTCGGAGAGTCTCTTCTCCTATGTATATGTCAAAAGAGTGTCTCCATCCATCTTTT ATCATTTACTCTCAAATTTCTCGACAAAAAAAAAAAAAAAAACCTGAAACATCTCCAAAT GGCGAGGCTAGTGCTTCTCTTCGCTCTGATTGTTCTGCCGGCGCTGGCCGTCGCCACCCG CCCGATGAAGACCCCCTTCACTGTCGAAGGAAAGGTCTTCTGTGACTCTTGCCGCTTCGG ATACGAGACCAAAGCCATCAATGCTGTTGCTGGTGCCAAGGTTAGAGTAGAATGCAAGGA CAAGACAGGTACCGAACTCAAGTACAGCAAGGAAGGAGAAACCGA…	FuOle1-4	540.227	328.454	665.024	307.725	marlvllfalivlpalava TRPMKTPFTVEGKVFCDSCRFGYETKAINAVAGAKVRVECKDKTGTELKYSKEGETDSTGTYRIPVLEDHEDQICDTILLSSPEESCSEVVQGRDRARVILTEHNGIASCHRFANAMLFQRTLALSGCSKILQELEALDV*
7	Pollen	NODE_25936_length_1265_cov_780.741042_g15064_i2.p3	FuOle1-7	ATGACATTAATTAATATTTTTTGCTGTTTTTCGGCCGGAGCTACTGTGAAGCTGCAGTGCAACAACACTAAATACCCACTGGTGGTGAAGGGAACGGCCGACAAGAACGGTTACTTCTTCATCGCTGCGCCCAAGACCATCACCACCTACGGGGCCCACAAGTGCAAGGTTTCCGTCGTCTCAACACCCACCACCGCCTGTTCCAAGATCACCGCCCTCCACGGTGGACTCACCGGCGCCGTGTTGAAGCCCACCAAGCCTTTCCTGTCCGAGAAGAAGCTGCCCTTCCTTCTCTACACCGTCGGTCCGTTCGCTCTGGAGTCCAAGTGCCCCCGTTGA	>NODE_25936_length_1265_cov_780.741042_g15064_i2 TCAAATTTAAAATCAATTTTTTTATTCCCGGTAGTGAAAGTTATTTCTGCTGTCTCCCAT TTTACAAACAGTACCACTCAATAATACTTATGACCGTTGAATCACTCTTATCACTACAGG TTAAAATACCTAATTCTAATAATTACCACAAAAATAAAACAGAGAATCCCAATAAATTAT TGTAATCATGGTACGTAATTAAACTTAACACAGCACTTAACTTAAATTACTAGCCATTAC AAACCATATATGTTTGGAGGGAAACCCCTTCAAACCCTAGCAATAGTAGGTGGCACAACA CCCTAGACTTAATCTCACAATGGCAATGCTCGTAATTCAATCAAT…	FuOle1-7	41.2896	30.1097	109.2	55.0899	mtlinifccfsagatvklqcn NTKYPLVVKGTADKNGYFFIAAPKTITTYGAHKCKVSVVSTPTTACSKITALHGGLTGAVLKPTKPFLSEKKLPFLLYTVGPFALESKCPR*
8	RALF	NODE_30397_length_1100_cov_1137.538100_g17794_i1	FuRALF1	ATGGCTTCTTCTCCAACTCTTATCCTCTGTTTCTTCCTCGCCTGCTTCGTCATCTTTAGCATTTCCGCTAGTGCTCAGCATGATGAAGCGAGCATGAAGTTAGTGGCCGGGAGTTTGGAGCTTCCGAACGCAATGTCAATGTACAGTGAGCTTGAGGATGACGAGATCGACGAGGATGAGATCGATATGGACGTGGAGAATGGATACGAGCGCAGATCTCTGTTCTGGAGGAGAATGAAGTACTACATTTCATACGGTGCGCTCTCGGCAAATAGGATCCCATGCCCGCCGCGCTCCGGGAGGTCTTACTACACCAACAACTGCTTCAAAGCCAGAGGCCCAGTTCATCCTTACACTCGAGGCTGCTCTAGAATCACTCGTTGCAGAAGATGA	>NODE_30397_length_1100_cov_1137.538100_g17794_i1 ACCAGATTCTACAAATATGAAACAATCATAATCCATCCAACATATAAAATGTAGCAAAAT ACAGTTACATGCATAAATTTAGATCTAATTAAGAACATAGTAATACAATATTAGTCCTGA GCAACAAGTAGATGCCTGGAATTAACAACAACCATAAAAGGCATAAACCCCTAATACCCA AAACTTATACTAGTAATACACGTACTCAGCCCAACAACGCCCTCAGGAATTAACACATAC AAACCCAACAAAATTGGGATTCATCTTCTGCAACGAGTGATTCTAGAGCAGCCTCGAGTG TAAGGATGAACTGGGCCTCTGGCTTTGAAGCAGTTGTTGGTGTA…	FuRALF1	106.487	89.5541	97.7769	48.4922	massptlilcfflacfvifsisasaQHDEASMKLVAGSLELPNAMSMYSELEDDEIDEDEIDMDVENGYERRSLFWRRMKYYISYGALSANRIPCPPRSGRSYYTNNCFKARGPVHPYTRGCSRITRCRR*
9	RALF	NODE_33913_length_989_cov_1437.787815_g20011_i1	FuRALF2	ATGAGCACTCCAAAGTATTCGCCGGCAACTCTTTTGTTGCTGATGACCCTTCTCACCACAACTCACTGCTTCAACGCCAACAACATTAATACCTCTACCTCGTCTGAGTTCTCTCGGTGTGGCAGCGGCGCCATCGACGACCCATCATGCCTCATCGGAGAATTGGTGTCGGAGGAGTTCATGATGGATTCGGAAATCAGCAGAAGGATCCTGGCTGGAACAGGATACTCTACCCAATCCCTGGATCCTGGAAAATCCGCGGCGTGTGACCGAAATGGATTTCCTCCGTGCAATCCTAGCAAAAACAATAACCCCTTAAAAGTAGACTGCGTCAAGGCCCCTACCAATCGCGGATGTTACCACTATAAGTTCCGCGGCGTGTGA	>NODE_33913_length_989_cov_1437.787815_g20011_i1 GTCAAGTTGTATGATTTCAATCTCATTAATATAAAGTTCTATGATTTCACTTAAAAGAAA AAATAAACAAAAGCAAGGTTAATTATATAAATGATTCACACGCATTATTTTGATCCATAC ACCCAAACTGTGACATATATTGAGCACCAAAAGCAGAGAAATATGTATAGGTCTACTACG TACTAATAATGGTAACATTCGCGATTGGTAAGCCCCTTGCGACAGTCTACTTTTGGGGGG TTTGTGTTTCTGCCGGGGTTGCACGGAGGATTCCCCTTTCGGTCACACGCCGCGGAACTT ATAGTGGTAACATCCGCGATTGGTAGGGGCCTTGACGCAGTCTAC…	FuRALF2	95.0315	90.7362	24.7015	17.0832	mstpkyspatllllmtllttthcCFNANNINTSTSSEFSRCGSGAIDDPSCLIGELVSEEFMMDSEISRRILAGTGYSTQSLDPGKSAACDRNGFPPCNPSKNNNPLKVDCVKAPTNRGCYHYKFRGV*
10	DEFL	NODE_8020_length_2377_cov_20579.464103_g4783_i3	FuDEFL1-3	ATGTTCATGGGGAGGAAATGCCTGATTCTGTTCTTTGCCCTCTTCATTCTCTTGGCTTCACAAGAAGTGGTGGTGCCAAGTGAGGCTAGGGTTTGTGAGTCAAAGAGCCATAAATTCCATGGGACATGTATTCGCAGCCACAACTGTGATATGGTCTGTCGCAATGAAGGCTTCCCTGGTGGAAAATGCCGTGGCTTCCGCCGCCGATGCTTTTGTACCCGGAAGTGCTGA	>NODE_8020_length_2377_cov_20579.464103_g4783_i3 GTCAATTCCCAGACCCCACAGAACCACACCAGATAAGGCGAAGATAAGGCCGATACCCTC ACAACCCTCAGATGGATACTCTCCCCATCTCAACGGCCCCAACCCCGCCGCTTGGATAAT CCTTCAAAATTTTATAAAACAGTCGGTCACTCATGTCCACCAATTAAAAATCCAATCTAA CTCATTTAACTCAACCCACACAACACGGTGTTGAGAACCACACTCCATTCCACCACTCCG CAGTACACGTTAGCCATGGCTGCCACTTCCACCACCGCCGCTACATCCTCCTTCGTCGGG ACCCGCGTCCCCGACGTGTCATCCAACTCGGTTCGGGTGTACTCC…	FuDEFL1-3	128.828	183.097	79.6496	60.8216	mfmgrkclilffalfillasqevvvpsea RVCESKSHKFHGTCIRSHNCDMVCRNEGFPGGKCRGFRRRCFCTRKC*
11	DEFL	NODE_43089_length_753_cov_2704.546089_g25070_i3	FuDEFL1-6	ATGGAGGGTTTCATGCGTATGTTTTCGACTCTCTTCGTCGCTCTCCTGCTTCTTGTGGCTACTGGGATGGGGCCAAGTGCAATGGTTGCCGAGGCTAGGACTTGCGAGACTCCGAGTCACAAATTCAAGGGATCTTGCTTGAGCGAAACCAACTGTAAGAATGTTTGCAGAACAGAGGGCTTCAATGGAGGCGACTGCCGTGGTCTTCGCCGTAGGTGCTTCTGCACTAAACATTGTTAA	>NODE_43089_length_507_cov_2.709677_g31960_i1 GAGAGAGAGAGAGAGAGAGAGAGAGAGAGAGAGAGAGAGAGAGAGAGTGAGATCAAAGAG AAAACGAGAGCGAGCGAGAGACAGACAACGAGAGAAACAGAGATGTATTTGGCGATTCTT GAGGCTCCCAAGGCGAACATAATGGACAGAATACATGTATCGTCTATTAGTTCAAGATCC TCTCACGTACAGTACTGAAACAGGCCGGTGTGAGAAAGATTGCAACCAAGGCGAAGTGCA TGCTTTGGGAGCACTGTGTTTAATTGTTCATGCTGACGGTAACTTGTGATTATACTGTAA AGAAGTGTCTAGTAAATCGTTCCTTGCTTGAATCCTGGCCTCTTGCAG…	FuDEFL1-6	100.367	66.2175	136.56	57.2019	megfmrmfstlfvallllvatgmgpsamvaea RTCETPSHKFKGSCLSETNCKNVCRTEGFNGGDCRGLRRRCFCTKHC*
12	4cis	NODE_13641_length_1884_cov_566.959935_g8034_i0_5_1	4cis-1	ATGACCAGCGCCCCACGAGCGCTTCATCTTCAAGTTTTCCTCCTCGCCGGATGCGCAACGAGCCCTTGCTCATGGTTTTACAAGCATATGATGGTCACACAAATGCGTCGTATAGGCGGATGTGAACGGCTTGCCTCTTGCGCGGTTGACCCCTGCAACCCTAACTATGGTGGGGAGTGCTCTGGGTCGCTTTATTCGGTACAATCTACCGGAAGGGGATAA	>NODE_13641_length_1884_cov_566.959935_g8034_i3 GATTGCATGTATTCTCTGTGAAAATCATGCAGTAATTACTATTTCATTGATAGACGGGAA CAAACCTCAGAATCTCAGATACTCAAAACGACCTATAACCACACGGAACTCCAAATAAAC TATCGTGCCATCGAAAATGAATGACCCATCAAAACCACCAAAACAAAGTGGTTTCCAAAT GTCATACAAGAAATGTACCAGTGTCTTATCCCCTTCCGGTAGATTGTACCGAATAAAGCG ACCCAGAGCACTCCCCACCATAGTTAGGGTTGCAGGGGTCAACCGCGCAAGAGGCAAGCC GTTCACATCCGCCTATACGACGCATTTGTGTGACCATCATATGCTT…	4cis-1	61.9509	41.705	40.3301	27.3732	mtsapralhlqvfllag CATSPCSWFYKHMMVTQMRRIGGCERLASCAVDPCNPNYGGECSGSLYSVQSTGRG*
13	цсб	NODE_26758_length_1232_cov_51362.040167_g15551_i1.p2	цсб-1	ATGTTGAAAGTAATGATGAGTCTCTTAACAGTGTCGCTGCTTGCCACCACTCTAGCAGCTGCAACCACCGCTCATGAAGCTCACTCAGATCACTCGCTTACCTCTGCTGCTGCAGGGAAGTTGAATGCAGATTCTGTGATGCTTCCTTATTACGTGTGCAAAAGCCTCTGCCCAGGCAGGTGTAGTATCTGCAATCGGGCGGCTCCATGCATTGCAAGTTGCCTTTGCGAGGCGGCAAGAGACTCTACTGAATTTAAGAAGGCAGCTGCTGCTGCGGCGGCTATTGCGAAAAATCGTTATCTTTTCATTTCTTTTTAA	>NODE_26758_length_1232_cov_51362.040167_g15551_i1 AAATTCCGTCCAAGGCTAAATACGGGCGAGAGACCGATAGCAAACAAGTACCGCGAGGGA AAGATGAAAAGGACTTTGAAAAGAGAGTCAAAGAGTGCTTGAAATTGTCGGGAGGGAAGC GGATGGGGGCCGGCGATGCGTCCAGGTCGGATGTGGAACGGTGTTATGCCGGTCCGCCAA CCATAGTATTCGATCTCACACTAGCTAATTAAATTAATTAAGAAGTGTCTGTACGTACGT ACAACTTTAGGCTTAAATAGCAACCAATAGCCTCTACGATTTCACACACACACACACTAA GTTGAGAATCTGATCGAGAGAGAATAGGAAGAGTGCGAGAAAC…	цсб-1	447.753	436.263	395.09	587.435	mlkvmmslltvsllattlaaa TTAHEAHSDHSLTSAAAGKLNADSVMLPYYVCKSLCPGRCSICNRAAPCIASCLCEAARDSTEFKKAAAAAAAIAKNRYLFISF*
14	цсб	NODE_27518_length_1202_cov_54944.318455_g15995_i1.p1	цсб-2	ATGTTGAAAGTAATGATGAGTCTCTTAACAGTGTCGCTGCTTGCCACCACTCTAGCAGCTGCAACCACCGCTCATGAAGCTCACTCAGATCACTCGCTTACCTCTGCTGCTGCAGGGAAGTTGAATGCAGATTCTGTGATGCTTCCTTATTACGTGTGCAAAAGCCTCTGCCCAGGCAGGTGTAGTATCTGCAATCGGGCGGCTCCATGTATTGCAAGCTGCATATGCGATGCGGCACCCGATTCTACTGATTTTAAGAAGGCAGCTGCTGCTGCGGCGGCTATTGCGGCTCATCAGGAAGCGACAAAAATGAAATCAGATTGGTGCCTCTTTCCACGGGCTGAATGCTCCGACAAGTGCCCCGGCGTTTGCGTTTGTTCACTTATTTCGCCCACACCT…	>NODE_27511_length_1203_cov_37.112350_g15990_i1 AGATCAACACATAAATAGTGAAATTTAGTGTGCCAAAATTTGACACATGAACTATTTTTA GCCCTTCAGTTGGAGATGGCAAAAAAAAACCCCACCGGGAAGGTTTGAGACTTACTATTG CAAGAGAACCTTTTGCGCAATCTTAGCCGTTCGTGGCTCCCCAACTTGAATAGATCTAAG CCGTTGGATTGTTTTAGACTGACTATTTACGATATTGCCACCATTTTCCTCTTCTATTGT TCCTTTCTTTACAAATCACCCATAGTCATCGACAAACTCAGCCTTGGCTTCATGCCTTCA TCTTCCGCTGTATCCACGACTAGTTTCGAATCTTCAGTCGCTCTTG…	цсб-2	559.626	596.378	414.725	624.075	mlkvmmslltvsllattlaaa TTAHEAHSDHSLTSAAAGKLNADSVMLPYYVCKSLCPGRCSICNRAAPCIASCICDAAPDSTDFKKAAAAAAAIAAHQEATKMKSDWCLFPRAECSDKCPGVCVCSLISPTPEYCFCSPRIALPTSVA*
15	цсб	NODE_40946_length_803_cov_8659.591384_g24849_i2.p1	цсб-3	ATGTTGAAAGTGACGATGAGTCTCTTAACGGTGTCGTTGCTTGTCATCACTTTGGCATCAACCACCGCTAATGCTGCTCGCTTAGATCAGTCCCTTACCTCTACTGCTGCAGCTGCAGGAAAGTTGAATGCAGATGGTGCAGTGTGGCTTCCATATTACGTATGCAAAAGCCTCTGCCCTGGCAGGTGTTCTCTTTGCAATCGGGCTGCTCCATGTGCAGCAAGCTGCATATGCGATGCGGCTCGCGACTCTACTACCTTCAAGAAGGCAGCTGCTGCTGCGGCGGCTATTGCGGCTGATCAGCAAGCGACCAAAGTGAAAGCAGATTGGTGCCTTTTTCCGACTGCTGAATGCTCGGACAAGTGCCCGGGTGTTTGCGTTTGTTCACTTATTTTGCCC…	>NODE_40946_length_803_cov_8659.591384_g24849_i2 CTCCTGGTAACGGCCTGCGGGCTCCCCATTCGGCCCGATTCACACAGAGTTAAGAATTTG AGAGAAATAGAGTATAGAACGAGTCTGAGAAACATGTTGAAAGTGACGATGAGTCTCTTA ACGGTGTCGTTGCTTGTCATCACTTTGGCATCAACCACCGCTAATGCTGCTCGCTTAGAT CAGTCCCTTACCTCTACTGCTGCAGCTGCAGGAAAGTTGAATGCAGATGGTGCAGTGTGG CTTCCATATTACGTATGCAAAAGCCTCTGCCCTGGCAGGTGTTCTCTTTGCAATCGGGCT GCTCCATGTGCAGCAAGCTGCATATGCGATGCGGCTCGCGACTCT…	цсб-3	1168.19	1108.69	603.139	728.487	mslltvsllvitlasttana ARLDQSLTSTAAAAGKLNADGAVWLPYYVCKSLCPGRCSLCNRAAPCAASCICDAARDSTTFKKAAAAAAAIAADQQATKVKADWCLFPTAECSDKCPGVCVCSLILPTPEYCYCSPRPVANGIALPM
16	pep	NODE_33807_length_993_cov_93.005230_g19946_i3	FuPep4	ATGCACAATTTTGGCGATGAACTCACAATAGAAAGCTACAGAGTCCCCTGGCTGATATGGATCCAGTTGATTGTGATGGTCCTCCTCTTCCTTCTGATCTACTGCTTCAGCTTATTAGTCATGGATGTTTCTGAAGACATCACCAAGCCTTCTTCGTCTTCCAACAGTCGTTTGGTTAATGGCAATCACAACAACACCCCAACCACAGTTTCAACAAACCGCTTTCTCAATACCCAGGTAGCAGAAAGTATAAAAGGGGAGATAGTACCGAGCACAAGTAGAGTAATGAGAGCAGAGGACATGGTAGAAATGGAGAGCTCTGCAGCATCCAATATACATCTCCACCCTTGCGATTATTTCAGACTTGCAAGGATTGCATTTCTCAAGTGCTTAGGTTTG…	>NODE_33807_length_993_cov_93.005230_g19946_i3 CCCTACTAGATTAAAATCAATTTGGTTTGACAAAATCTCCCAAAAAATACAGCCTAAATT TGTCCTCAAACCCTGCTCCTACTAACACACAAATACCATTTACAAGGAATGTGGTAATGT GTACAATCGAGTGGAAAAATTGGTGGTGTGATCACTTGGCCTTGGATCTATATGCAAATT AAACACAAGATCTAGAGACCAGTCCGGAGTTCATCATATGCATGAGTACCTAATACAATA GTTCCTATATTCAGTGGGAAAAAATGGTGTCAGCTTTCCTTTCTCTTTCCTCTTTGTGGG GTTGAAGAATTTTCACCGGTGGAGTCCAAACCTAAGCACTTGAGAAA…	FuPep4	7.30713	7.16784	8.04188	4.49768	MHNFGDELTIESYRVPWLIWIQLIVMVLLFLLIYCFSLLVMDVSEDITKPSSSSNSRLVNGNHNNTPTTVSTNRFLNTQVAESIKGEIVPSTSRVMRAEDMVEMESSAASNIHLHPCDYFRLARIAFLKCLGLDSTGENSSTPQRGKRKES*

## Sheet: Defensin
		КЛАСИЧЕСКИЕ ДЕФЕНЗИНЫ						КЛАСИЧЕСКИЕ ДЕФЕНЗИНЫ
		Name	Full sequence	Predicted signaling peptide	Predicted mature sequence	PI	amp	blast	ID.BLAST	%, idetnif	Name2	np	Столбец3	Столбец4	1КОНТ24	2ОПЫТ24	3КОНТ48	4ОПЫТ48	2ОПЫТ24/1КОНТ24	4ОПЫТ48/3КОНТ48	1КОНТ24/3КОНТ48	2ОПЫТ24/4ОПЫТ48
		NODE_8020_length_2377_cov_20579.464103_g4783_i0_1_1	mfmgrkclilffalfillasqevvvpsea RVCESKSHKFHGTCIRSHNCDMVCRNEGFPGGKCRGFRRRCFCTRKC*	mfmgrkclilffalfillasqevvvpsea	RVCESKSHKFHGTCIRSHNCDMVCRNEGFPGGKCRGFRRRCFCTRKC*	9.537	AMP	defensin-like protein 1 [Quercus suber]	XP_023895156.1	78	NODE_8020_length_2377_cov_20579.464103_g4783_i0_1_1	ATGTTCATGGGGAGGAAATGCCTGATTCTGTTCTTTGCCCTCTTCATTCTCTTGGCTTCACAAGAAGTGGTGGTGCCAAGTGAGGCTAGGGTTTGTGAGTCAAAGAGCCATAAATTCCATGGGACATGTATTCGCAGCCACAACTGTGATATGGTCTGTCGCAATGAAGGCTTCCCTGGTGGAAAATGCCGTGGCTTCCGCCGCCGATGCTTTTGTACCCGGAAGTGCTGA	NODE_8020_length_2377_cov_20579.464103_g4783_i3	FuDEFL1-3	128.828	183.097	79.6496	60.8216	1.42125	0.763615	0.618262	0.332182
		NODE_43089_length_753_cov_2704.546089_g25070_i1_4_1	megfmrmfstlfvallllvatgmgpsamvaea RTCETPSHKFKGSCLSETNCKNVCRTEGFNGGDCRGLRRRCFCTKHC*	megfmrmfstlfvallllvatgmgpsamvaea	RTCETPSHKFKGSCLSETNCKNVCRTEGFNGGDCRGLRRRCFCTKHC*	8.307	AMP	PREDICTED: defensin Ec-AMP-D2-like [Fragaria vesca subsp. vesca]	XP_004297787.1	85	NODE_43089_length_753_cov_2704.546089_g25070_i1_4_1	ATGGAGGGTTTCATGCGTATGTTTTCGACTCTCTTCGTCGCTCTCCTGCTTCTTGTGGCTACTGGGATGGGGCCAAGTGCAATGGTTGCCGAGGCTAGGACTTGCGAGACTCCGAGTCACAAATTCAAGGGATCTTGCTTGAGCGAAACCAACTGTAAGAATGTTTGCAGAACAGAGGGCTTCAATGGAGGCGACTGCCGTGGTCTTCGCCGTAGGTGCTTCTGCACTAAACATTGTTAA	NODE_43089_length_753_cov_2704.546089_g25070_i3	FuDEFL1-6	100.367	66.2175	136.56	57.2019	0.659751	0.418878	1.3606	0.863849
		NODE_17009_length_1680_cov_312.048691_g9961_i0_6_1	merkcfgialvliilltsqdmmimsea KTCEVSSKTYRGMCFKDTGCIVKCRSEGYGLGKCSHILRRCRCSKSC*	merkcfgialvliilltsqdmmimsea	KTCEVSSKTYRGMCFKDTGCIVKCRSEGYGLGKCSHILRRCRCSKSC*	8.692	AMP	putative defensin, plant [Rosa chinensis]	PRQ30384.1	22	NODE_17009_length_1680_cov_312.048691_g9961_i0_6_1	ATGGAGAGGAAGTGCTTTGGGATTGCTTTGGTCCTCATCATCCTCCTAACTTCTCAAGACATGATGATAATGAGTGAAGCAAAGACTTGCGAAGTCTCGAGCAAGACGTACAGAGGGATGTGCTTCAAAGACACCGGCTGCATCGTGAAATGCCGCAGCGAGGGCTACGGTTTAGGCAAATGCTCACATATTCTCCGTCGCTGCCGGTGCTCAAAGTCCTGCTAG	NODE_17009_length_1680_cov_312.048691_g9961_i1	FuDEFL1-1	12.3333	4.44933	13.62	4.66953	0.360757	0.342845	1.10432	1.04949
		NODE_44639_length_720_cov_15.475842_g27632_i0_6_1	merkccffgialfliillasqdmvivsea KTCEVASKTYRGMCFKDSGCVVKCFSEGYGLGKCSHILRRCQCLKSC*	merkccffgialfliillasqdmvivsea	KTCEVASKTYRGMCFKDSGCVVKCFSEGYGLGKCSHILRRCQCLKSC*	8.145	AMP	putative defensin, plant [Rosa chinensis]	PRQ30384.1	68	NODE_44639_length_720_cov_15.475842_g27632_i0_6_1	ATGGAAAGGAAGTGCTGCTTCTTTGGGATTGCTTTGTTCCTCATTATCCTCCTAGCTTCTCAAGACATGGTGATAGTGAGTGAAGCAAAGACTTGCGAAGTGGCGAGCAAGACGTACAGAGGGATGTGCTTCAAAGACTCCGGCTGCGTCGTGAAATGCTTCAGCGAGGGCTACGGTTTAGGCAAATGCTCACATATTCTCCGTCGCTGCCAGTGCTTAAAGTCCTGCTAA	NODE_44639_length_720_cov_15.475842_g27632_i1	FuDEFL1-7	2.88761	0.326993	0.59748	0.186704	0.11324	0.312486	0.206912	0.570973
		NODE_61728_length_437_cov_22.332500_g42643_i0_3_1	maklpsrhlfyciffiflflfiasteigmvea KICQRRSKTWTGFCANTGNCNRQCRNWEGALHGACHAQFPGVACFCYHRC*	maklpsrhlfyciffiflflfiasteigmvea	KICQRRSKTWTGFCANTGNCNRQCRNWEGALHGACHAQFPGVACFCYHRC*	8.15	AMP	defensin-like protein 19 [Pyrus x bretschneideri]	XP_018504824.2	78	NODE_61728_length_437_cov_22.332500_g42643_i0_3_1	ATGGCTAAGCTACCTAGTCGCCACCTCTTTTATTGCATCTTCTTTATCTTCCTTTTCCTCTTCATTGCATCAACTGAGATCGGAATGGTGGAAGCAAAAATCTGCCAAAGGAGGAGTAAAACATGGACAGGGTTCTGTGCGAACACGGGCAACTGCAACCGTCAATGCAGGAACTGGGAAGGTGCGCTCCATGGAGCTTGCCACGCTCAATTCCCAGGAGTCGCATGCTTCTGCTACCACAGATGCTGA	NODE_61728_length_437_cov_22.332500_g42643_i1	FuDEFL1-9	2.49412	0.404065	1.0114	0.584429	0.162007	0.577842	0.405512	1.44637
		NODE_39878_length_828_cov_1150.350190_g24074_i0_2_1	megfmrkfstlfvallllvatgmgpnamvaea RTCESMSHKFKGTCVRKSNCGNVCRTEGFSGGHCRGFRRRCFCTKHC*	megfmrkfstlfvallllvatgmgpnamvaea	RTCESMSHKFKGTCVRKSNCGNVCRTEGFSGGHCRGFRRRCFCTKHC*	9.542	AMP	defensin Ec-AMP-D2 [Rosa chinensis]	XP_024192393.1	84	NODE_39878_length_828_cov_1150.350190_g24074_i0_2_1	ATGGAGGGTTTCATGCGCAAGTTTTCGACTCTCTTCGTTGCGCTCCTCCTTCTAGTAGCTACTGGAATGGGGCCAAACGCGATGGTTGCCGAGGCCAGGACTTGCGAGTCTATGAGCCACAAATTCAAGGGAACTTGCGTGAGGAAAAGCAACTGCGGAAACGTTTGCCGAACAGAGGGCTTCAGTGGAGGCCATTGCCGCGGTTTTCGCCGTAGGTGCTTCTGCACTAAACACTGTTAG	NODE_39878_length_828_cov_1150.350190_g24074_i0_2_1	FuDEFL1-2	1.0401	0.0474189	1.06977	0.235748	0.0455905	0.220373	1.02852	4.97161
		NODE_20914_length_1479_cov_14.935506_g12167_i0_5_1	mangiahgtrclmvgvfpffiallmysgtllpmvkg QFCQDDLGKCDDGCQARCLAQHPGGRGECDLATKSKCECSFGCPEEPIKTCRDYFNQKGRCTNEQCNSFCHAKFQNQTDFGECVNDTTHSFCLCQHKCL*	mangiahgtrclmvgvfpffiallmysgtllpmvkg	QFCQDDLGKCDDGCQARCLAQHPGGRGECDLATKSKCECSFGCPEEPIKTCRDYFNQKGRCTNEQCNSFCHAKFQNQTDFGECVNDTTHSFCLCQHKCL*	5.501	Non-AMP	hypothetical protein Pyn_27582 [Prunus yedoensis var. nudiflora]	PQQ01070.1	40	NODE_20914_length_1479_cov_14.935506_g12167_i0_5_1	ATGGCTAACGGAATTGCCCACGGAACAAGATGCCTTATGGTCGGAGTTTTCCCTTTCTTCATTGCCTTACTTATGTACTCAGGAACACTCTTGCCCATGGTGAAAGGTCAGTTTTGCCAAGACGACTTGGGCAAATGTGATGATGGCTGCCAAGCAAGGTGTTTAGCTCAACATCCTGGCGGAAGAGGCGAGTGTGATTTAGCTACTAAATCCAAATGTGAGTGCTCATTCGGATGTCCGGAAGAGCCTATTAAGACTTGCAGAGACTACTTTAATCAAAAAGGTAGATGCACCAACGAGCAGTGCAACTCATTCTGTCATGCCAAGTTCCAGAACCAAACTGATTTCGGAGAGTGTGTCAACGATACAACTCATTCTTTTTGCCTTTGCCAACATAAG…	NODE_20914_length_1479_cov_14.935506_g12167_i1	FuDEFL1-4	0.414893	0.90963	0.571682	0.765799	2.19245	1.33956	1.3779	0.84188
		NODE_51418_length_588_cov_3.749546_g33151_i0_5_1	mfrlfglmiflvllvfpseiwmpveg RPKPLPKECLFKSKTWKGLCFNSTKCDEVCELEGWYAGKCKGVLRNCMCCRALPSRNSGKQLLQGDLI*	mfrlfglmiflvllvfpseiwmpveg	RPKPLPKECLFKSKTWKGLCFNSTKCDEVCELEGWYAGKCKGVLRNCMCCRALPSRNSGKQLLQGDLI*	8.442	AMP	hypothetical protein C1H46_023511 [Malus baccata]	TQD90908.1	42	NODE_51418_length_588_cov_3.749546_g33151_i0_5_1	ATGTTCAGGTTATTTGGCCTCATGATTTTTCTCGTCCTCCTCGTCTTCCCATCAGAGATATGGATGCCAGTTGAAGGTAGACCGAAGCCACTCCCCAAAGAATGTTTGTTTAAAAGCAAAACTTGGAAAGGTTTATGCTTCAACAGCACAAAATGTGATGAAGTTTGTGAGCTTGAGGGTTGGTATGCTGGCAAATGCAAAGGGGTCTTGCGCAATTGTATGTGTTGTCGGGCCCTCCCAAGCCGAAATTCAGGAAAGCAGCTCCTCCAAGGAGATTTAATTTAG	NODE_51418_length_588_cov_3.749546_g33151_i1	FuDEFL1-8	0.13231	0	0.579344	0.0525903	0	0.0907756	4.3787	#DIV/0!
		NODE_33239_length_1009_cov_25.014403_g19583_i0_5_1	mhltlvfcftimtllasdhliveg SRLASPISSPSPMLSPVPGAARCNPAQCSATCRRKLGKKYGSSQCVPIGEGTSCVCFPKPPKPF*	mhltlvfcftimtllasdhliveg	SRLASPISSPSPMLSPVPGAARCNPAQCSATCRRKLGKKYGSSQCVPIGEGTSCVCFPKPPKPF*	9.718	AMP	hypothetical protein DVH24_023265 [Malus domestica]	RXI09121.1	44	NODE_33239_length_1009_cov_25.014403_g19583_i0_5_1	ATGCATTTGACGCTGGTGTTTTGTTTCACCATCATGACACTGTTGGCTTCTGACCATCTCATTGTCGAAGGATCTCGCCTGGCCTCCCCAATATCCAGCCCGAGCCCCATGCTATCTCCGGTTCCAGGTGCTGCCCGCTGCAACCCGGCTCAGTGTTCAGCAACTTGTAGAAGAAAATTAGGGAAGAAGTACGGAAGTTCCCAGTGTGTGCCGATTGGGGAAGGAACTAGTTGTGTGTGTTTTCCCAAACCGCCAAAACCGTTCTAG	NODE_33239_length_1009_cov_25.014403_g19583_i1	FuDEFL5	1.05187	0.83334	1.68465	0.658836	0.792249	0.391083	1.60158	0.790597
		ЦИСТЕИН БОГАТЫЕ
		Name	Full sequence	Predicted signaling peptide	Predicted mature sequence	PI	amp	blast	ID.BLAST	%, idetnif	Name2	np	Столбец3	1КОНТ24	2ОПЫТ24	3КОНТ48	4ОПЫТ48	2ОПЫТ24/1КОНТ24	4ОПЫТ48/3КОНТ48	1КОНТ24/3КОНТ48	2ОПЫТ24/4ОПЫТ48
		NODE_26758_length_1232_cov_51362.040167_g15551_i1.p2	mlkvmmslltvsllattlaaa TTAHEAHSDHSLTSAAAGKLNADSVMLPYYVCKSLCPGRCSICNRAAPCIASCLCEAARDSTEFKKAAAAAAAIAKNRYLFISF*	mlkvmmslltvsllattlaaa	TTAHEAHSDHSLTSAAAGKLNADSVMLPYYVCKSLCPGRCSICNRAAPCIASCLCEAARDSTEFKKAAAAAAAIAKNRYLFISF*	8.154	AMP	NO		цсб-1	NODE_26758_length_1232_cov_51362.040167_g15551_i1.p2	ATGTTGAAAGTAATGATGAGTCTCTTAACAGTGTCGCTGCTTGCCACCACTCTAGCAGCTGCAACCACCGCTCATGAAGCTCACTCAGATCACTCGCTTACCTCTGCTGCTGCAGGGAAGTTGAATGCAGATTCTGTGATGCTTCCTTATTACGTGTGCAAAAGCCTCTGCCCAGGCAGGTGTAGTATCTGCAATCGGGCGGCTCCATGCATTGCAAGTTGCCTTTGCGAGGCGGCAAGAGACTCTACTGAATTTAAGAAGGCAGCTGCTGCTGCGGCGGCTATTGCGAAAAATCGTTATCTTTTCATTTCTTTTTAA	NODE_26758_length_1232_cov_51362.040167_g15551_i1	447.753	436.263	395.09	587.435	0.974339	1.48684	0.882384	1.34652
		NODE_40946_length_803_cov_8659.591384_g24849_i2.p1	mslltvsllvitlasttana ARLDQSLTSTAAAAGKLNADGAVWLPYYVCKSLCPGRCSLCNRAAPCAASCICDAARDSTTFKKAAAAAAAIAADQQATKVKADWCLFPTAECSDKCPGVCVCSLILPTPEYCYCSPRPVANGIALPM	mslltvsllvitlasttana	ARLDQSLTSTAAAAGKLNADGAVWLPYYVCKSLCPGRCSLCNRAAPCAASCICDAARDSTTFKKAAAAAAAIAADQQATKVKADWCLFPTAECSDKCPGVCVCSLILPTPEYCYCSPRPVANGIALPM*	7.726	AMP	NO		цсб-3	NODE_40946_length_803_cov_8659.591384_g24849_i2.p1	ATGTTGAAAGTGACGATGAGTCTCTTAACGGTGTCGTTGCTTGTCATCACTTTGGCATCAACCACCGCTAATGCTGCTCGCTTAGATCAGTCCCTTACCTCTACTGCTGCAGCTGCAGGAAAGTTGAATGCAGATGGTGCAGTGTGGCTTCCATATTACGTATGCAAAAGCCTCTGCCCTGGCAGGTGTTCTCTTTGCAATCGGGCTGCTCCATGTGCAGCAAGCTGCATATGCGATGCGGCTCGCGACTCTACTACCTTCAAGAAGGCAGCTGCTGCTGCGGCGGCTATTGCGGCTGATCAGCAAGCGACCAAAGTGAAAGCAGATTGGTGCCTTTTTCCGACTGCTGAATGCTCGGACAAGTGCCCGGGTGTTTGCGTTTGTTCACTTATTTTGCCC…	NODE_40946_length_803_cov_8659.591384_g24849_i2	1168.19	1108.69	603.139	728.487	0.949066	1.20783	0.516302	0.657071
		NODE_62332_length_430_cov_7.089059_g43227_i0_2_1	mqtkyvvlaivaafcligftsa CDTTALTNCGTDFGTCTTDAGGNLTVFCNCYGTYINCYAGTSCPGVEATETACKDNAAKCTTEQCTATASPSSASVVAYAATVIVGFVAALF*	mqtkyvvlaivaafcligftsa	CDTTALTNCGTDFGTCTTDAGGNLTVFCNCYGTYINCYAGTSCPGVEATETACKDNAAKCTTEQCTATASPSSASVVAYAATVIVGFVAALF*	3.508	AMP	NO		цсб-4	NODE_62332_length_430_cov_7.089059_g43227_i0_2_1	ATGCAAACCAAATACGTCGTCTTAGCCATCGTTGCTGCTTTCTGCTTAATCGGATTCACCTCTGCTTGTGATACCACCGCTTTAACTAACTGTGGAACTGATTTCGGAACTTGCACTACTGATGCTGGAGGTAACTTGACCGTCTTCTGTAACTGTTATGGTACCTACATCAACTGTTACGCTGGAACTTCATGCCCAGGAGTTGAAGCCACCGAAACTGCTTGCAAGGATAACGCTGCCAAATGTACTACTGAACAATGTACCGCCACTGCTTCACCTTCATCTGCCTCAGTTGTCGCTTACGCCGCAACCGTCATCGTCGGATTCGTTGCTGCCCTCTTCTAA	NODE_62332_length_430_cov_7.089059_g43227_i1	0	0	0	0.880695	#DIV/0!	#DIV/0!	#DIV/0!	#DIV/0!
		NODE_65116_length_399_cov_22.784530_g45950_i0_2_1	mkaifvialaftfftaaya ACDAIKLLNCGTDYSSCTLDNIGNNGTSICTCWGPYIGCLKGADCFADSYQKSCLDAGCTEAQCSSAASLVGGLFAAIIMVAMF*	mkaifvialaftfftaaya	ACDAIKLLNCGTDYSSCTLDNIGNNGTSICTCWGPYIGCLKGADCFADSYQKSCLDAGCTEAQCSSAASLVGGLFAAIIMVAMF*	3.665	AMP	NO		цсб-5	NODE_65116_length_399_cov_22.784530_g45950_i0_2_1	ATGAAAGCTATCTTCGTCATCGCTCTTGCCTTCACCTTCTTCACCGCTGCCTACGCTGCTTGCGACGCCATCAAGCTCCTCAACTGCGGAACTGACTATTCGTCGTGCACGCTCGACAACATCGGAAACAACGGAACCTCCATCTGCACTTGCTGGGGACCGTACATTGGATGCCTCAAGGGAGCCGATTGCTTCGCTGACAGCTACCAAAAATCGTGCCTTGACGCTGGATGCACTGAGGCTCAATGCTCGTCTGCCGCCTCGCTCGTCGGAGGACTCTTCGCTGCCATCATCATGGTCGCCATGTTCTAA	NODE_65116_length_399_cov_22.784530_g45950_i1	6.75978	0	1.86887	0.109898	0	0.0588042	0.276469	#DIV/0!
		NODE_30377_length_1101_cov_187.086466_g17778_i1	mmpdsygvifslilllflatlvts TEPSLTHANGSEQVEPPLVPLIEAGKFEKLVMNETRRRLGSFRICAVCTCCGGAKGLCLPSPCCYAINCNIPNRPFGLCSFTPKSCNCFGCP*	mpdsygvifslilllflatlvts	TEPSLTHANGSEQVEPPLVPLIEAGKFEKLVMNETRRRLGSFRICAVCTCCGGAKGLCLPSPCCYAINCNIPNRPFGLCSFTPKSCNCFGCP*	7.817	AMP	NO		цсб-6	NODE_30377_length_1101_cov_187.086466_g17778_i1	ATGATGCCTGATTCTTATGGGGTCATCTTCTCTCTTATACTGCTGCTCTTTTTGGCTACTCTGGTCACTAGCACTGAACCCAGCTTGACCCATGCAAATGGGTCTGAGCAGGTAGAGCCACCACTGGTGCCACTCATAGAAGCTGGAAAGTTTGAGAAACTGGTGATGAATGAGACCAGAAGGAGATTGGGGAGCTTTAGGATATGTGCAGTGTGTACTTGCTGTGGAGGTGCCAAAGGTTTATGCTTGCCTTCTCCTTGTTGCTATGCCATCAATTGCAACATTCCCAACAGGCCTTTTGGTTTATGCTCTTTCACTCCCAAGAGCTGCAATTGCTTTGGATGTCCCTAA	NODE_30377_length_1101_cov_187.086466_g17778_i1	18.6808	15.1044	14.5763	8.77838	0.808553	0.602235	0.780285	0.58118
		Name	Full sequence	PI	amp	blast	ID.BLAST	%, idetnif	Столбец1	Name2	np	Столбец3	1КОНТ24	2ОПЫТ24	3КОНТ48	4ОПЫТ48	2ОПЫТ24/1КОНТ24	4ОПЫТ48/3КОНТ48	1КОНТ48/3КОНТ4824	ОПЫТ 48/ОПЫТ 24
		NODE_13641_length_1884_cov_566.959935_g8034_i0_5_1	mtsapralhlqvfllag CATSPCSWFYKHMMVTQMRRIGGCERLASCAVDPCNPNYGGECSGSLYSVQSTGRG*	7.399	AMP	нет	нет	нет	4cis-1	NODE_13641_length_1884_cov_566.959935_g8034_i0_5_1	ATGACCAGCGCCCCACGAGCGCTTCATCTTCAAGTTTTCCTCCTCGCCGGATGCGCAACGAGCCCTTGCTCATGGTTTTACAAGCATATGATGGTCACACAAATGCGTCGTATAGGCGGATGTGAACGGCTTGCCTCTTGCGCGGTTGACCCCTGCAACCCTAACTATGGTGGGGAGTGCTCTGGGTCGCTTTATTCGGTACAATCTACCGGAAGGGGATAA	NODE_13641_length_1884_cov_566.959935_g8034_i3	61.9509	41.705	40.3301	27.3732	0.673194	0.678728	0.651002	0.656353
		NODE_3351_length_3206_cov_113.442726_g2051_i0_5_1	mgmkiyalylalmtfeimqqlssg QIPQLDSIVLSTRNNPTAIWGKPDGIDSSCVAFVCMNTPFLSDIPNFEICVQRAGCKKLPKRMEVHRNTIGSVTSKGANNLSLL*	8.167	AMP	нет	нет	нет	4cis-10	NODE_3351_length_3206_cov_113.442726_g2051_i0_5_1	ATGGGGATGAAAATCTATGCATTGTATCTGGCCCTCATGACTTTTGAAATCATGCAGCAGCTTTCCAGCGGTCAGATCCCACAACTTGACAGTATTGTCCTCTCCACCAGAAACAACCCAACGGCCATCTGGGGTAAACCTGATGGCATTGACTCCTCGTGTGTGGCCTTTGTATGTATGAATACACCCTTTCTTTCTGATATCCCAAATTTTGAGATTTGTGTCCAGAGAGCCGGATGCAAAAAACTCCCCAAAAGGATGGAAGTCCACAGAAATACAATTGGATCTGTGACCAGTAAGGGTGCGAACAATCTTAGCCTCCTCTAA	NODE_3351_length_3206_cov_113.442726_g2051_i1	7.69006	6.45812	11.088	7.55218	0.839801	0.681112	1.44186	1.16941
		NODE_39720_length_832_Cov_1230.139623_g23962_i1.p1	mstpkyspatllllmtllttthc FNANNINTSTSSEFSRCGSGAIDDPSCLIGELVSEEFMMDSEISRRILAGTIPFTPQTSNPFPSLACARKGKPSCLSQKNKGPPKGHCDKAAFLRDCNRYP*	7.982	AMP	uncharacterized protein LOC126796412 isoform X2 [Potentilla anserina]	XP_050379198.1	46	4cis-5	NODE_39720_length_832_Cov_1230.139623_g23962_i1.p1	ATGAGCACTCCAAAGTATTCGCCGGCAACTCTTTTGTTGCTGATGACCCTTCTCACCACAACTCACTGCTTCAACGCCAACAACATTAATACCTCTACCTCGTCTGAGTTCTCTCGGTGTGGCAGCGGCGCCATCGACGACCCATCATGCCTCATCGGAGAATTGGTGTCGGAGGAGTTCATGATGGATTCGGAAATCAGCAGAAGGATCCTGGCTGGAACAATACCATTCACTCCCCAGACCAGTAATCCATTTCCATCCCTGGCGTGTGCGCGAAAGGGAAAACCTTCGTGCCTCTCGCAAAAAAACAAAGGCCCCCCAAAAGGACACTGTGACAAGGCGGCTTTCCTTCGCGACTGTAACCGCTATCCATAG	NODE_39720_length_832_cov_1230.139623_g23962_i1	19.4388	66.2667	11.9326	4.10966	3.40899	0.344406	0.613855	0.0620171
		NODE_43984_length_734_cov_58.314204_g27140_i0_6_1	mgylsavapmlvillammsvqlsas TSSLNNNDNRSGNSSASLCNGSIEECLVAAAAAGHGTDLVDMELSDLMVVDFPEISRRVLGELDISKMSQDKGRAICGRPPNNRYQSCIDAYINGGTAETCSIFKRGC*	4.615	Non-AMP	hypothetical protein TorRG33x02_342590 [Trema orientale]	PON39470.1	35	4cis-7	NODE_43984_length_734_cov_58.314204_g27140_i0_6_1	ATGGGGTATTTGTCAGCAGTTGCTCCGATGTTGGTGATTCTTCTGGCTATGATGTCCGTGCAGCTGAGCGCGAGCACGAGCAGCTTGAACAACAACGACAACAGGAGCGGAAACAGTTCGGCCTCGTTGTGTAATGGTAGCATCGAGGAATGTCTTGTAGCGGCCGCCGCCGCCGGCCACGGCACTGATTTAGTCGATATGGAGCTCAGCGATCTCATGGTGGTGGATTTCCCAGAAATTAGCAGAAGGGTGTTAGGGGAACTTGACATTAGTAAAATGTCCCAGGACAAAGGAAGGGCTATATGTGGGAGACCACCAAACAACAGGTATCAATCCTGCATAGATGCTTACATAAACGGTGGCACAGCGGAGACCTGTAGTATCTTTAAGAGAGGGTGC…	NODE_43984_length_734_cov_58.314204_g27140_i1	14.3533	0	2.10761	0.634363	0	0.300986	0.146838	#DIV/0!
		NODE_41119_length_799_cov_204.954068_g24978_i1	mssstgvnssaaallaammvmtstmfitkth CFSINYTVSSTTVSSSTWCDGTLNDDLSCLIGQTDLDSDEFMLDSEFSRRILQATHQQPSFAQRTNNPGKPVSCNRGNPPQSCTPGNKNKNPPKPKCAQANTNRECYGYKPSS*	7.524	AMP	hypothetical protein RchiOBHm_Chr7g0208601 [Rosa chinensis]	PRQ18670.1	68	4cis-9	NODE_41119_length_799_cov_204.954068_g24978_i1	ATGTTGAAAGTAATGATGAGTCTCTTAACAGTGTCGCTGCTTGCCACCACTCTAGCAGCTGCAACCACCGCTCATGAAGCTCACTCAGATCACTCGCTTACCTCTGCTGCTGCAGGGAAGTTGAATGCAGATTCTGTGATGCTTCCTTATTACGTGTGCAAAAGCCTCTGCCCAGGCAGGTGTAGTATCTGCAATCGGGCGGCTCCATGCATTGCAAGTTGCCTTTGCGAGGCGGCAAGAGACTCTACTGAATTTAAGAAGGCAGCTGCTGCTGCGGCGGCTATTGCGAAAAATCGTTATCTTTTCATTTCTTTTTAA	NODE_41119_length_799_cov_204.954068_g24978_i1	8.01524	9.81891	26.7469	15.9029	1.22503	0.594571	3.337	1.61962
		NODE_43197_length_751_Cov_1461.556022_g26541_i1.p1	marrhqsaatttwillmgllvsthc ATIIINSGGGNSTTTTTSFNHWCADGDTLCQLIGETDLDSEFMMDSESSRRILLDLSVGLTGNRN-MPLSCDRVNNPPCNPP KNPNVPSRDCVKAHFFRGCWSHH*	5.672	AMP	hypothetical protein RchiOBHm_Chr7g0208491 [Rosa chinensis]	PRQ18659.1	51	4cis-12	NODE_43197_length_751_Cov_1461.556022_g26541_i1.p1	ATGGCTCGACGACACCAATCTGCAGCAACGACGACATGGATCTTGCTGATGGGTCTCCTCGTCTCAACTCACTGCGCCACCATCATCATCAACAGCGGCGGCGGCAACAGTACTACAACTACTACTAGCTTTAATCACTGGTGCGCCGACGGCGACACGTTGTGCCAGTTGATTGGGGAGACTGATTTGGATTCGGAGTTCATGATGGATTCGGAAAGCAGCAGAAGAATCCTTCTCGACCTTTCTGTGGGGTTGACTGGCAATCGTAACATGCCATTATCCTGTGACCGGGTCAATAATCCGCCCTGCAACCCGCCTAAGAACCCAAATGTCCCATCGCGAGACTGTGTCAAGGCGCATTTCTTCCGTGGATGCTGGAGCCATCATTAA	NODE_43197_length_751_cov_1461.556022_g26541_i1	5.43155	27.8082	28.2514	9.89744	5.11976	0.350334	5.20135	0.355918
		NODE_43197_length_751_Cov_1461.556022_g26541_i1.p1	marrhqsaatttwillmgllvsthc ATIIINSGGGNSTTTTTSFNHWCADGDTLCQLIGETDLDSEFMMDSESSRRILLDLSVGLTGNRNMPLSCDRVNNPPCNPPKNPNVPSRDCVKAHFFRGCWSHH*	5.672	AMP	hypothetical protein RchiOBHm_Chr7g0208491 [Rosa chinensis]	PRQ18659.1	44	4cis-4	NODE_43197_length_751_Cov_1461.556022_g26541_i1.p1	ATGGCTCGACGACACCAATCTGCAGCAACGACGACATGGATCTTGCTGATGGGTCTCCTCGTCTCAACTCACTGCGCCACCATCATCATCAACAGCGGCGGCGGCAACAGTACTACAACTACTACTAGCTTTAATCACTGGTGCGCCGACGGCGACACGTTGTGCCAGTTGATTGGGGAGACTGATTTGGATTCGGAGTTCATGATGGATTCGGAAAGCAGCAGAAGAATCCTTCTCGACCTTTCTGTGGGGTTGACTGGCAATCGTAACATGCCATTATCCTGTGACCGGGTCAATAATCCGCCCTGCAACCCGCCTAAGAACCCAAATGTCCCATCGCGAGACTGTGTCAAGGCGCATTTCTTCCGTGGATGCTGGAGCCATCATTAA	NODE_43197_length_751_cov_1461.556022_g26541_i1	21.8574	508.055	55.9036	25.5065	23.2441	0.456259	2.55765	0.0502043
		NODE_14988_length_1799_cov_116.585131_g8796_i0_4_1	mlatrvsftaqfvalllvlvlvlysgtcka WGNHHPHCEPSSCGNIPYISHPFRLQGDPESCGDKSACYMARTLDGLTTL*	5.849	AMP	hypothetical protein I3842_08G124600 [Carya illinoinensis]	KAG6700686.1	56	4cis-11	NODE_14988_length_1799_cov_116.585131_g8796_i0_4_1	ATGTTAGCAACAAGAGTATCCTTTACAGCACAATTTGTGGCACTTCTTCTGGTTCTAGTTCTTGTCCTATACAGCGGAACTTGCAAAGCATGGGGAAATCACCATCCTCACTGTGAACCTTCTTCTTGTGGAAACATCCCTTACATAAGTCACCCTTTCCGACTACAGGGTGATCCAGAAAGCTGTGGAGACAAAAGTGCATGTTACATGGCTCGGACTCTGGATGGTTTAACAACCCTCTGA	NODE_14988_length_1799_cov_116.585131_g8796_i2	5.80723	8.00116	5.63998	2.96842	1.37779	0.526318	0.971199	0.370999
		NODE_55055_length_528_cov_157.853360_g36368_i0_1_1	mllllssvliyflicslqmgfnkltkvlflalfvllivfsemaaa RNFPQIPTDHKTESHDSVDSDSGTSCSQNPNKSCAPSRPKNCGFKRHCDPPPPN*	7.409	AMP	hypothetical protein I3760_03G189000 [Carya illinoinensis]	KAG2717713.1	41	4cis-8	NODE_55055_length_528_cov_157.853360_g36368_i0_1_1	ATGCTGCTGCTTCTTTCCTCCGTACTTATTTACTTCTTAATTTGTAGTCTTCAAATGGGTTTCAATAAGCTGACTAAAGTTCTTTTCTTGGCTCTTTTTGTTCTTCTCATCGTATTCTCTGAAATGGCTGCAGCAAGAAACTTCCCCCAGATTCCGACTGATCACAAGACAGAAAGTCACGATTCCGTCGATTCGGACAGTGGAACTTCCTGTAGCCAGAACCCCAATAAAAGCTGCGCACCAAGTAGGCCAAAAAACTGTGGCTTTAAAAGACACTGTGACCCTCCCCCTCCTAATTAA	NODE_55055_length_528_cov_157.853360_g36368_i1	8.58568	31.4209	20.9489	18.3018	3.65969	0.873639	2.43998	0.582471
		NODE_69280_length_361_cov_26.450617_g50070_i0_4_1	mgsnrltkllflalfvllivssevaaa RNLAQIPTARKTESHDANRAGAVICGKPGNNRYAQCISPRNRPRTPENCSKFKKSCPPHK*	10.585	AMP	hypothetical protein I3760_03G016200 [Carya illinoinensis]	KAG2714216.1	36	4cis-13	NODE_69280_length_361_cov_26.450617_g50070_i0_4_1	ATGGGTTCCAATAGGCTGACTAAACTTCTTTTCTTGGCTCTTTTTGTTCTTCTCATCGTCTCATCGGAAGTGGCTGCTGCAAGAAACCTCGCTCAGATTCCGACTGCTCGCAAGACGGAAAGTCACGATGCGAACCGTGCAGGTGCAGTTATCTGCGGCAAACCCGGCAACAACCGATATGCACAATGCATTTCCCCGCGTAATCGGCCACGCACGCCGGAAAATTGCTCAAAATTTAAAAAAAGTTGTCCCCCTCACAAATAA	NODE_69280_length_361_cov_26.450617_g50070_i1	1.00274	1.02485	0.783951	0.482223	1.02205	0.615118	0.781811	0.470532
		NODE_31084_length_1076_cov_710.199230_g6590_i2_1_1	mdssrltnilflalfvllivssevta ARNLAQISTDHKAKSYDSDSRKNGRNLEEEGARCSLNPYKSCYPKPKNPKTPPCSPYKRNC*	9.273	AMP	hypothetical protein GBA52_014471 [Prunus armeniaca]	KAH0987294.1	37	4cis-3	NODE_31084_length_1076_cov_710.199230_g6590_i2_1_1	ATGGATTCCAGTAGGCTGACAAATATTCTTTTCTTGGCTCTTTTTGTTCTTCTCATCGTTTCCTCTGAAGTTACTGCAGCAAGAAACCTAGCCCAGATTTCTACTGATCACAAGGCAAAAAGTTACGATTCGGACAGTAGAAAAAATGGAAGAAACCTTGAAGAAGAAGGTGCTAGATGCTCCCTTAACCCCTATAAAAGCTGTTATCCTAAACCTAAGAATCCTAAGACTCCTCCCTGCTCCCCCTATAAAAGAAACTGTTAG	NODE_31084_length_1076_cov_710.199230_g6590_i5	31.2256	25.1236	20.284	19.3829	0.804585	0.955577	0.649595	0.771502
		NODE_42980_length_756_cov_62.212796_g26385_i0_4_1	mgylsavapmlvillammsvqlsas TSSLNNNDNRSGNSSASLCNGSIEECLVAAAAAGHGTDLVDMELSDLMVVDFPEISRRVLAPIDVSKASLDPAVVLCGKPANTRYQSCIDAYRNGGRAETCAKFKRGCR*	5.626	Non-AMP	hypothetical protein COLO4_37988 [Corchorus olitorius]	OMO50612.1	30	4cis-2	NODE_42980_length_756_cov_62.212796_g26385_i0_4_1	ATGGGGTATTTGTCAGCAGTTGCTCCGATGTTGGTGATTCTTCTGGCTATGATGTCCGTGCAGCTGAGCGCGAGCACGAGCAGCTTGAACAACAACGACAACAGGAGCGGAAACAGTTCGGCCTCGTTGTGTAATGGTAGCATCGAGGAATGTCTTGTAGCGGCCGCCGCCGCCGGCCACGGCACTGATTTAGTCGATATGGAGCTCAGCGATCTCATGGTGGTGGATTTCCCAGAAATTAGCAGAAGGGTGTTAGCACCGATTGACGTTTCTAAAGCCTCCTTGGACCCTGCAGTTGTTCTATGTGGGAAACCAGCAAACACCAGGTATCAATCCTGCATTGATGCTTACAGAAACGGTGGCAGAGCGGAGACCTGTGCTAAGTTTAAGAGAGGGTGC…	NODE_42980_length_756_cov_62.212796_g26385_i1	46.6968	0	1.45841	0.367931	0	0.252282	0.0312315	#DIV/0!
		NODE_19402_length_1554_cov_426.756098_g10852_i1_6_1	mvlivlglspiqlsns LAMSKLPREYCGCIGRKLATMMLSSRLFYDLELEHVLELLLCLQLTQWTWCEEGLLYSQRRLPISTGECFMLYQLCSGRRVHVLCTRDGFLL*	7.1	Non-AMP	hypothetical protein C4D60_Mb01t00510 [Musa balbisiana]	THU61998.1	66	4cis-6	NODE_19402_length_1554_cov_426.756098_g10852_i1_6_1	ATGGTACTAATTGTGCTCGGATTGTCCCCAATTCAGCTGTCAAATTCTTTAGCTATGAGCAAGCTTCCAAGGGAATATTGTGGCTGTATCGGGAGAAAACTGGCAACGATGATGCTCAGCTCTCGCCTCTTCTACGACTTGGAGCTGGAGCATGTGCTGGAATTATTGCTATGTCTGCAACTTACCCAATGGACATGGTGCGAGGAAGGATTACTGTACAGTCAGAGACGTCTCCCTATCAGTACAGGGGAATGTTTCATGCTTTATCAACTGTGCTCAGGCAGGAGGGTCCACGTGCTCTGTACAAGGGATGGCTTCCTTCTGTAA	NODE_19402_length_1554_cov_426.756098_g10852_i3	14.3709	12.829	12.0385	8.84284	0.892707	0.734549	0.837695	0.689284

## Sheet: Cysteine-rich peptides
#	Name	Signaling sequence | mature peptide sequence	PI	AMP prediction	BLAST homology (if present, the first hit is indicated)	Accession number	% identity	Nucleotide sequence
1	FuCRP1	mlkvmmslltvsllattlaaa TTAHEAHSDHSLTSAAAGKLNADSVMLPYYVCKSLCPGRCSICNRAAPCIASCLCEAARDSTEFKKAAAAAAAIAKNRYLFISF	8.154	AMP				ATGTTGAAAGTAATGATGAGTCTCTTAACAGTGTCGCTGCTTGCCACCACTCTAGCAGCTGCAACCACCGCTCATGAAGCTCACTCAGATCACTCGCTTACCTCTGCTGCTGCAGGGAAGTTGAATGCAGATTCTGTGATGCTTCCTTATTACGTGTGCAAAAGCCTCTGCCCAGGCAGGTGTAGTATCTGCAATCGGGCGGCTCCATGCATTGCAAGTTGCCTTTGCGAGGCGGCAAGAGACTCTACTGAATTTAAGAAGGCAGCTGCTGCTGCGGCGGCTATTGCGAAAAATCGTTATCTTTTCATTTCTTTTTAA
5	FuCRP2	mslltvsllvitlasttana ARLDQSLTSTAAAAGKLNADGAVWLPYYVCKSLCPGRCSLCNRAAPCAASCICDAARDSTTFKKAAAAAAAIAADQQATKVKADWCLFPTAECSDKCPGVCVCSLILPTPEYCYCSPRPVANGIALPM	7.726	AMP				ATGTTGAAAGTGACGATGAGTCTCTTAACGGTGTCGTTGCTTGTCATCACTTTGGCATCAACCACCGCTAATGCTGCTCGCTTAGATCAGTCCCTTACCTCTACTGCTGCAGCTGCAGGAAAGTTGAATGCAGATGGTGCAGTGTGGCTTCCATATTACGTATGCAAAAGCCTCTGCCCTGGCAGGTGTTCTCTTTGCAATCGGGCTGCTCCATGTGCAGCAAGCTGCATATGCGATGCGGCTCGCGACTCTACTACCTTCAAGAAGGCAGCTGCTGCTGCGGCGGCTATTGCGGCTGATCAGCAAGCGACCAAAGTGAAAGCAGATTGGTGCCTTTTTCCGACTGCTGAATGCTCGGACAAGTGCCCGGGTGTTTGCGTTTGTTCACTTATTTTGCCC…
2	FuCRP3	mqtkyvvlaivaafcligftsa CDTTALTNCGTDFGTCTTDAGGNLTVFCNCYGTYINCYAGTSCPGVEATETACKDNAAKCTTEQCTATASPSSASVVAYAATVIVGFVAALF	3.508	AMP				ATGCAAACCAAATACGTCGTCTTAGCCATCGTTGCTGCTTTCTGCTTAATCGGATTCACCTCTGCTTGTGATACCACCGCTTTAACTAACTGTGGAACTGATTTCGGAACTTGCACTACTGATGCTGGAGGTAACTTGACCGTCTTCTGTAACTGTTATGGTACCTACATCAACTGTTACGCTGGAACTTCATGCCCAGGAGTTGAAGCCACCGAAACTGCTTGCAAGGATAACGCTGCCAAATGTACTACTGAACAATGTACCGCCACTGCTTCACCTTCATCTGCCTCAGTTGTCGCTTACGCCGCAACCGTCATCGTCGGATTCGTTGCTGCCCTCTTCTAA
3	FuCRP4	mkaifvialaftfftaaya ACDAIKLLNCGTDYSSCTLDNIGNNGTSICTCWGPYIGCLKGADCFADSYQKSCLDAGCTEAQCSSAASLVGGLFAAIIMVAMF	3.665	AMP				ATGAAAGCTATCTTCGTCATCGCTCTTGCCTTCACCTTCTTCACCGCTGCCTACGCTGCTTGCGACGCCATCAAGCTCCTCAACTGCGGAACTGACTATTCGTCGTGCACGCTCGACAACATCGGAAACAACGGAACCTCCATCTGCACTTGCTGGGGACCGTACATTGGATGCCTCAAGGGAGCCGATTGCTTCGCTGACAGCTACCAAAAATCGTGCCTTGACGCTGGATGCACTGAGGCTCAATGCTCGTCTGCCGCCTCGCTCGTCGGAGGACTCTTCGCTGCCATCATCATGGTCGCCATGTTCTAA
4	FuCRP5	mtsapralhlqvfllag CATSPCSWFYKHMMVTQMRRIGGCERLASCAVDPCNPNYGGECSGSLYSVQSTGRG	7.399	AMP				ATGACCAGCGCCCCACGAGCGCTTCATCTTCAAGTTTTCCTCCTCGCCGGATGCGCAACGAGCCCTTGCTCATGGTTTTACAAGCATATGATGGTCACACAAATGCGTCGTATAGGCGGATGTGAACGGCTTGCCTCTTGCGCGGTTGACCCCTGCAACCCTAACTATGGTGGGGAGTGCTCTGGGTCGCTTTATTCGGTACAATCTACCGGAAGGGGATAA
1	FuCRP6	mgmkiyalylalmtfeimqqlssg QIPQLDSIVLSTRNNPTAIWGKPDGIDSSCVAFVCMNTPFLSDIPNFEICVQRAGCKKLPKRMEVHRNTIGSVTSKGANNLSLL	8.167	AMP				ATGGGGATGAAAATCTATGCATTGTATCTGGCCCTCATGACTTTTGAAATCATGCAGCAGCTTTCCAGCGGTCAGATCCCACAACTTGACAGTATTGTCCTCTCCACCAGAAACAACCCAACGGCCATCTGGGGTAAACCTGATGGCATTGACTCCTCGTGTGTGGCCTTTGTATGTATGAATACACCCTTTCTTTCTGATATCCCAAATTTTGAGATTTGTGTCCAGAGAGCCGGATGCAAAAAACTCCCCAAAAGGATGGAAGTCCACAGAAATACAATTGGATCTGTGACCAGTAAGGGTGCGAACAATCTTAGCCTCCTCTAA
2	FuCRP7	mlatrvsftaqfvalllvlvlvlysgtcka WGNHHPHCEPSSCGNIPYISHPFRLQGDPESCGDKSACYMARTLDGLTTL	5.849	AMP				ATGTTAGCAACAAGAGTATCCTTTACAGCACAATTTGTGGCACTTCTTCTGGTTCTAGTTCTTGTCCTATACAGCGGAACTTGCAAAGCATGGGGAAATCACCATCCTCACTGTGAACCTTCTTCTTGTGGAAACATCCCTTACATAAGTCACCCTTTCCGACTACAGGGTGATCCAGAAAGCTGTGGAGACAAAAGTGCATGTTACATGGCTCGGACTCTGGATGGTTTAACAACCCTCTGA
3	FuCRP8	mllllssvliyflicslqmgfnkltkvlflalfvllivfsemaaa RNFPQIPTDHKTESHDSVDSDSGTSCSQNPNKSCAPSRPKNCGFKRHCDPPPPN	7.409	AMP	hypothetical protein I3760_03G189000 [Carya illinoinensis]	KAG2717713.1	41	ATGCTGCTGCTTCTTTCCTCCGTACTTATTTACTTCTTAATTTGTAGTCTTCAAATGGGTTTCAATAAGCTGACTAAAGTTCTTTTCTTGGCTCTTTTTGTTCTTCTCATCGTATTCTCTGAAATGGCTGCAGCAAGAAACTTCCCCCAGATTCCGACTGATCACAAGACAGAAAGTCACGATTCCGTCGATTCGGACAGTGGAACTTCCTGTAGCCAGAACCCCAATAAAAGCTGCGCACCAAGTAGGCCAAAAAACTGTGGCTTTAAAAGACACTGTGACCCTCCCCCTCCTAATTAA
4	FuCRP9	mgsnrltkllflalfvllivssevaaa RNLAQIPTARKTESHDANRAGAVICGKPGNNRYAQCISPRNRPRTPENCSKFKKSCPPHK	10.585	AMP	hypothetical protein I3760_03G016200 [Carya illinoinensis]	KAG2714216.1	36	ATGGGTTCCAATAGGCTGACTAAACTTCTTTTCTTGGCTCTTTTTGTTCTTCTCATCGTCTCATCGGAAGTGGCTGCTGCAAGAAACCTCGCTCAGATTCCGACTGCTCGCAAGACGGAAAGTCACGATGCGAACCGTGCAGGTGCAGTTATCTGCGGCAAACCCGGCAACAACCGATATGCACAATGCATTTCCCCGCGTAATCGGCCACGCACGCCGGAAAATTGCTCAAAATTTAAAAAAAGTTGTCCCCCTCACAAATAA
5	FuCRP10	mdssrltnilflalfvllivssevta ARNLAQISTDHKAKSYDSDSRKNGRNLEEEGARCSLNPYKSCYPKPKNPKTPPCSPYKRNC	9.273	AMP	hypothetical protein GBA52_014471 [Prunus armeniaca]	KAH0987294.1	37	ATGGATTCCAGTAGGCTGACAAATATTCTTTTCTTGGCTCTTTTTGTTCTTCTCATCGTTTCCTCTGAAGTTACTGCAGCAAGAAACCTAGCCCAGATTTCTACTGATCACAAGGCAAAAAGTTACGATTCGGACAGTAGAAAAAATGGAAGAAACCTTGAAGAAGAAGGTGCTAGATGCTCCCTTAACCCCTATAAAAGCTGTTATCCTAAACCTAAGAATCCTAAGACTCCTCCCTGCTCCCCCTATAAAAGAAACTGTTAG

[truncated: 4 more sheets: PEPs, найти экспрессию, экспрессия, FuEF1-alpha]
