# Supplementary material for: Transcriptome-Wide Identification and Expression Analysis of Genes Encoding Defense-Related Peptides of Filipendula ulmaria in Response to Bipolaris sorokiniana Infection
Source: J Fungi (Basel). 2024 Mar 28;10(4):258. doi: 10.3390/jof10040258 (PMC11050963; doi:10.3390/jof10040258)
Supplement: Supplementary file 1 [file jof-10-00258-s001.zip › Table S3.xlsx]

## Sheet: последовательности для проверки
	группа		название	ген	вся последовательность	название	1КОНТ24	2ОПЫТ24	3КОНТ48	4ОПЫТ48	АК последовательность
1	gasa	NODE_27909_length_1188_cov_1786.483927_g16257_i3	FuSN1	ATGGCTTTCAAAGCCATCCTCCTTCTGATCTTGGCCACCATTCTCTTTGTTACATCCACAAGGGCTTCGTCTCATGATGTTCATGAGGAACTCAAGTCAAAGCAAGCTGCTTTTGTCCAATCCAAAGCACCACCACCACTTCCGATAGTCAAATCTCCAGCGCCGCCGCCTCTAGTGACCAAGGCACCCACTCCACCTCCGGCAAAGACACCAGCTCCACCGCCGAAAGTGATCAAGGCGCCCACTCCGGCTCCTCCTCTTGTCAAGCCACCAGTCATTCCAGTGACACCACCAACTTATGCTCCACCACCTAAAGTGATAAAGGGGCCCACTCCGGCACCTCCTCTTGTCAAACCACCAGTTAGTCCTGCCCCTCCGGTGAAGCCGCCATCTTATGCT…	>NODE_27909_length_1188_cov_1786.483927_g16257_i3 TTTTTTTTTTTTTTTAGTTGAAGATATTTTAGTATATTACGAATGAAAATGTCTTAGATT TGAAACACACAATAAATATTGCTCATAATAGATGCAGGGGAAGTAGCTATAGCCAGAAAA CTATTAATTGGACTTACATCCTTGATTGCTTAGCACTACTACTAATACTACGACTACACA ATAATACTAAATGGTTGTAGACTTGATATTATTCTAAGGGCACTTCCTCTGGTTGCGGCG GGTGGTCATCTCAGTGTAGCATTTGCCGCATCTTTCACGGTTACCGGAAGTTCCCGGCGG TACGCATTTGCAGCGTTCACAGCATGTATTACAGGCCCTCATGC…	FuSN1	84.6804	74.301	237.655	87.6756	mafkailllilatilfvtstra SSHDVHEELKSKQAAFVQSKAPPPLPIVKSPAPPPLVTKAPTPPPAKTPAPPPKVIKAPTPAPPLVKPPVIPVTPPTYAPPPKVIKGPTPAPPLVKPPVSPAPPVKPPSYAPPPLPPVKSKKDCIPLCAYRCQKHSRKNLCMRACNTCCERCKCVPPGTSGNRERCGKCYTEMTTRRNQRKCP*
2	gasa	NODE_36435_length_916_cov_1477.781570_g21683_i1	FuSN2	ATGAATGTATAATTTACCCTTCATAAATGGCCTCTGGCTCCACAATCCATAATCAAAAGTAGTGCAATTGATGATCTATTTCTAAGACCCAGAAACTGCATCATTAACTTTAGATGAAGGGCTAATAGCCATAGCCACTTTAATTTTAGGTAGACAGTCAACTCTTCCCAGGGACTAGATCACAGACATTTCTGATCAAGTCCTTTTTTAACCCATCAAAGTAAAACATACAGAACCTAATTTAAAAGGGAATACATATCATATATAGTTAGTGACCAAGGGCACACAGCTTGGTCTATGGGCATTTTGGTCCTCCTTCCTTGGTCTTCCAGTTGTTGTAGCAAGGACACACAGCTTTGTTGCCATAGAAGCCAGGAGGAACACAGAGGCACTTGAGAC…	>NODE_36435_length_916_cov_1477.781570_g21683_i1 ATGAATGTATAATTTACCCTTCATAAATGGCCTCTGGCTCCACAATCCATAATCAAAAGT AGTGCAATTGATGATCTATTTCTAAGACCCAGAAACTGCATCATTAACTTTAGATGAAGG GCTAATAGCCATAGCCACTTTAATTTTAGGTAGACAGTCAACTCTTCCCAGGGACTAGAT CACAGACATTTCTGATCAAGTCCTTTTTTAACCCATCAAAGTAAAACATACAGAACCTAA TTTAAAAGGGAATACATATCATATATAGTTAGTGACCAAGGGCACACAGCTTGGTCTATG GGCATTTTGGTCCTCCTTCCTTGGTCTTCCAGTTGTTGTAGCAAG…	FuSN2	72.1067	40.9461	117.122	71.9456	matvkfvaalllsliaismlqavvma NHAKGLKGGHHKTGGHHKTGGHHKGSNNYGPGSLKRGQCGSQCDRRCSQTQYHNACILFCNKCCLKCLCVPPGFYGNKAVCPCYNNWKTKEGGPKCP*
3	LTP	NODE_43278_length_749_cov_17756.946629_g26606_i1.p1	FuLTP16	ATGCTGCAAAGGGGGATGATAGGTTTGTCCCTCTTGGCTTTCATCCTCTTCATGAGTTCATGTGCAAATGGGGACATCACATGCCAAGAGGCCCTAGTCTGTGTGATTCCATGTAAGCCTTACCTGAGTAGCTCAGGCCCGGCGATGCCGGCCGTCCCTTGCTGTGAAGGTGTACAGAAAGTAGCTTCTCAGGCTACCTCCCATGAGTGCCGCAAGGAAGTGTGTGAATGTTTCAAGAAGGCTGCTGCTGGGATGTCAGTAGACCTTGCAAAGCTCAAGAAACTTCCTGAACTCTGCCACGTCAAAGTTCCTGTTCCTCTTGATCCCAGTGTTGACTGCGGCAAGCTTCCTAATTAA	>NODE_43278_length_749_cov_17756.946629_g26606_i1 CATTGCTACTTCATTCATAGTTTGGATTCATAAATAATATCATAATAGATTAGAAAAATG CTGGTGCATGTTTCTGCATCAATCAACAGCTGTGACTCGATCTTCTGTAGATATAATCTC CTTCTCCAAGTTTTCCTACCCTTCATCAGTGATTAATTAGGAAGCTTGCCGCAGTCAACA CTGGGATCAAGAGGAACAGGAACTTTGACGTGGCAGAGTTCAGGAAGTTTCTTGAGCTTT GCAAGGTCTACTGACATCCCAGCAGCAGCCTTCTTGAAACATTCACACACTTCCTTGCGG CACTCATGGGAGGTAGCCTGAGAAGCTACTTTCTGTACACCTTC…	FuLTP16	604.682	511.337	135.495	143.613	mlqrgmiglsllafilfmsscang DITCQEALVCVIPCKPYLSSSGPAMPAVPccEGVQKVASQATSHECRKEVCECFKKAAAGMSVDLAKLKKLPELCHVKVPVPLDPSVDCGKLPN*
4	LTP	NODE_22375_length_1408_cov_8895.355215_g12982_i0_2	FuLTP3	ATGGATTCCAAGAGAAGTTCAGCCATTGCTCTCTTCATCTCCATCAACCTTCTTCTTTCCGCCCTCGCAAGCGGCTGCAACACTTGCTCTCAGCCTCACCCCATCAAGAGAAACCCTAAGCCAATCACAGAACCTCCACAAAGCTGCCCTAGGGATACCCTGAAGTTAGGCGTATGTGCCAAGTTGCTGAATGGCGCAGTGGGGGCTGTTGTCGGGAGCCCTCCAGATACCCCTTGCTGCGGTCTCCTTGAGGGGCTTCTGGATCTTGAAGTTGCCGTGTGTCTTTGCACCGCCATCAAAGCCAACATTCTTGGTATCAACCTCAACATCCCGATTTCATTGAGCTTGCTCATCGACGGCTGTGCCAAGAAGTTCCCTCCTGGCTTCCAATGTGCATAA	>NODE_22375_length_1408_cov_8895.355215_g12982_i2 GACTGGAGTTCAGACGTGTGCTCTTCCGATCAGCAAAGCAACTTAATTGACACTAGCTAG TTTGTTCAAAGGATTGAGGAGATCGATGGATTCCAAGAGAAGTTCAGCCATTGCTCTCTT CATCTCCATCAACCTTCTTCTTTCCGCCCTCGCAAGCGGCTGCAACACTTGCTCTCAGCC TCACCCCATCAAGAGAAACCCTAAGCCAATCACAGAACCTCCACAAAGCTGCCCTAGGGA TACCCTGAAGTTAGGCGTATGTGCCAAGTTGCTGAATGGCGCAGTGGGGGCTGTTGTCGG GAGCCCTCCAGATACCCCTTGCTGCGGTCTCCTTGAGGGGCTTC…	FuLTP3	416.328	416.252	127.266	227.444	mdskrssaialfisinlllsalasg CNTCSQPHPIKRNPKPITEPPQSCPRDTLKLGVCAKLLNGAVGAVVGSPPDTPCCGLLEGLLDLEVAVCLCTAIKANILGINLNIPISLSLLIDGCAKKFPPGFQCA*
5	MEG	NODE_30377_length_1101_cov_187.086466_g17778_i0_3	FuMEG1	ATGATGCCTGATTCTTATGGGGTCATCTTCTCTCTTATACTGCTGCTCTTTTTGGCTACTCTGGTCACTAGCACTGAACCCAGCTTGACCCATGCAAATGGGTCTGAGCAGGTAGAGCCACCACTGGTGCCACTCATAGAAGCTGGAAAGTTTGAGAAACTGGTGATGAATGAGACCAGAAGGAGATTGGGGAGCTTTAGGATATGTGCAGTGTGTACTTGCTGTGGAGGTGCCAAAGGTTTATGCTTGCCTTCTCCTTGTTGCTATGCCATCAATTGCAACATTCCCAACAGGCCTTTTGGTTTATGCTCTTTCACTCCCAAGAGCTGCAATTGCTTTGGATGTCCCTAA	>NODE_30377_length_1101_cov_187.086466_g17778_i1 ATTCTATACACCCCTCTCTATGCCCCAGCCACCACCACAGTAGTCTTTTGTAGCTTCCCA AAGTCCCAAACCCAAAATCACTCTCTTTCACACTCACTCAGCCCTTTTCACACTTCATTT TTCTGGTTCTTCTTCACCAACCTCCCAAATGTGCCAAAACCCATTTGGGAGCCTCTCAAA TTAAACACCACCTAAAACCCTCTTCTTAACATTTATGATACTACAAATCAAGGACTCTCA ATGAGATGAAAACCCAGCTGTGACCCACTTCACTTCACTTCACTTCAATTCCACAGCTCA ATATTTTTTTTGTTCCAAATTCCCATTGTCTCTCTCAGCTTGTCT…	FuMEG1	18.6808	15.1044	14.5763	8.77838	mmpdsygvifslilllflatlvts TEPSLTHANGSEQVEPPLVPLIEAGKFEKLVMNETRRRLGSFRICAVCTCCGGAKGLCLPSPCCYAINCNIPNRPFGLCSFTPKSCNCFGCP*
6	Pollen	NODE_39758_length_831_cov_5980.052897_g14966_i5.p1	FuOle1-4	ATGGCGAGGCTAGTGCTTCTCTTCGCTCTGATTGTTCTGCCGGCGCTGGCCGTCGCCACCCGCCCGATGAAGACCCCCTTCACTGTCGAAGGAAAGGTCTTCTGTGACTCTTGCCGCTTCGGATACGAGACCAAAGCCATCAATGCTGTTGCTGGTGCCAAGGTTAGAGTAGAATGCAAGGACAAGACAGGTACCGAACTCAAGTACAGCAAGGAAGGAGAAACCGACTCCACCGGAACCTACAGGATTCCAGTTTTGGAGGACCACGAGGACCAAATTTGTGATACTATCCTTTTGAGCAGCCCCGAGGAGAGTTGTTCAGAAGTTGTTCAGGGACGTGACCGTGCTCGTGTCATCCTCACCGAACACAACGGCATTGCTTCATGCCACCGTTTTGCC…	>NODE_39758_length_831_cov_5980.052897_g14966_i5 GGTGGTCGGAGAGTCTCTTCTCCTATGTATATGTCAAAAGAGTGTCTCCATCCATCTTTT ATCATTTACTCTCAAATTTCTCGACAAAAAAAAAAAAAAAAACCTGAAACATCTCCAAAT GGCGAGGCTAGTGCTTCTCTTCGCTCTGATTGTTCTGCCGGCGCTGGCCGTCGCCACCCG CCCGATGAAGACCCCCTTCACTGTCGAAGGAAAGGTCTTCTGTGACTCTTGCCGCTTCGG ATACGAGACCAAAGCCATCAATGCTGTTGCTGGTGCCAAGGTTAGAGTAGAATGCAAGGA CAAGACAGGTACCGAACTCAAGTACAGCAAGGAAGGAGAAACCGA…	FuOle1-4	540.227	328.454	665.024	307.725	marlvllfalivlpalava TRPMKTPFTVEGKVFCDSCRFGYETKAINAVAGAKVRVECKDKTGTELKYSKEGETDSTGTYRIPVLEDHEDQICDTILLSSPEESCSEVVQGRDRARVILTEHNGIASCHRFANAMLFQRTLALSGCSKILQELEALDV*
7	Pollen	NODE_25936_length_1265_cov_780.741042_g15064_i2.p3	FuOle1-7	ATGACATTAATTAATATTTTTTGCTGTTTTTCGGCCGGAGCTACTGTGAAGCTGCAGTGCAACAACACTAAATACCCACTGGTGGTGAAGGGAACGGCCGACAAGAACGGTTACTTCTTCATCGCTGCGCCCAAGACCATCACCACCTACGGGGCCCACAAGTGCAAGGTTTCCGTCGTCTCAACACCCACCACCGCCTGTTCCAAGATCACCGCCCTCCACGGTGGACTCACCGGCGCCGTGTTGAAGCCCACCAAGCCTTTCCTGTCCGAGAAGAAGCTGCCCTTCCTTCTCTACACCGTCGGTCCGTTCGCTCTGGAGTCCAAGTGCCCCCGTTGA	>NODE_25936_length_1265_cov_780.741042_g15064_i2 TCAAATTTAAAATCAATTTTTTTATTCCCGGTAGTGAAAGTTATTTCTGCTGTCTCCCAT TTTACAAACAGTACCACTCAATAATACTTATGACCGTTGAATCACTCTTATCACTACAGG TTAAAATACCTAATTCTAATAATTACCACAAAAATAAAACAGAGAATCCCAATAAATTAT TGTAATCATGGTACGTAATTAAACTTAACACAGCACTTAACTTAAATTACTAGCCATTAC AAACCATATATGTTTGGAGGGAAACCCCTTCAAACCCTAGCAATAGTAGGTGGCACAACA CCCTAGACTTAATCTCACAATGGCAATGCTCGTAATTCAATCAAT…	FuOle1-7	41.2896	30.1097	109.2	55.0899	mtlinifccfsagatvklqcn NTKYPLVVKGTADKNGYFFIAAPKTITTYGAHKCKVSVVSTPTTACSKITALHGGLTGAVLKPTKPFLSEKKLPFLLYTVGPFALESKCPR*
8	RALF	NODE_30397_length_1100_cov_1137.538100_g17794_i1	FuRALF1	ATGGCTTCTTCTCCAACTCTTATCCTCTGTTTCTTCCTCGCCTGCTTCGTCATCTTTAGCATTTCCGCTAGTGCTCAGCATGATGAAGCGAGCATGAAGTTAGTGGCCGGGAGTTTGGAGCTTCCGAACGCAATGTCAATGTACAGTGAGCTTGAGGATGACGAGATCGACGAGGATGAGATCGATATGGACGTGGAGAATGGATACGAGCGCAGATCTCTGTTCTGGAGGAGAATGAAGTACTACATTTCATACGGTGCGCTCTCGGCAAATAGGATCCCATGCCCGCCGCGCTCCGGGAGGTCTTACTACACCAACAACTGCTTCAAAGCCAGAGGCCCAGTTCATCCTTACACTCGAGGCTGCTCTAGAATCACTCGTTGCAGAAGATGA	>NODE_30397_length_1100_cov_1137.538100_g17794_i1 ACCAGATTCTACAAATATGAAACAATCATAATCCATCCAACATATAAAATGTAGCAAAAT ACAGTTACATGCATAAATTTAGATCTAATTAAGAACATAGTAATACAATATTAGTCCTGA GCAACAAGTAGATGCCTGGAATTAACAACAACCATAAAAGGCATAAACCCCTAATACCCA AAACTTATACTAGTAATACACGTACTCAGCCCAACAACGCCCTCAGGAATTAACACATAC AAACCCAACAAAATTGGGATTCATCTTCTGCAACGAGTGATTCTAGAGCAGCCTCGAGTG TAAGGATGAACTGGGCCTCTGGCTTTGAAGCAGTTGTTGGTGTA…	FuRALF1	106.487	89.5541	97.7769	48.4922	massptlilcfflacfvifsisasaQHDEASMKLVAGSLELPNAMSMYSELEDDEIDEDEIDMDVENGYERRSLFWRRMKYYISYGALSANRIPCPPRSGRSYYTNNCFKARGPVHPYTRGCSRITRCRR*
9	RALF	NODE_33913_length_989_cov_1437.787815_g20011_i1	FuRALF2	ATGAGCACTCCAAAGTATTCGCCGGCAACTCTTTTGTTGCTGATGACCCTTCTCACCACAACTCACTGCTTCAACGCCAACAACATTAATACCTCTACCTCGTCTGAGTTCTCTCGGTGTGGCAGCGGCGCCATCGACGACCCATCATGCCTCATCGGAGAATTGGTGTCGGAGGAGTTCATGATGGATTCGGAAATCAGCAGAAGGATCCTGGCTGGAACAGGATACTCTACCCAATCCCTGGATCCTGGAAAATCCGCGGCGTGTGACCGAAATGGATTTCCTCCGTGCAATCCTAGCAAAAACAATAACCCCTTAAAAGTAGACTGCGTCAAGGCCCCTACCAATCGCGGATGTTACCACTATAAGTTCCGCGGCGTGTGA	>NODE_33913_length_989_cov_1437.787815_g20011_i1 GTCAAGTTGTATGATTTCAATCTCATTAATATAAAGTTCTATGATTTCACTTAAAAGAAA AAATAAACAAAAGCAAGGTTAATTATATAAATGATTCACACGCATTATTTTGATCCATAC ACCCAAACTGTGACATATATTGAGCACCAAAAGCAGAGAAATATGTATAGGTCTACTACG TACTAATAATGGTAACATTCGCGATTGGTAAGCCCCTTGCGACAGTCTACTTTTGGGGGG TTTGTGTTTCTGCCGGGGTTGCACGGAGGATTCCCCTTTCGGTCACACGCCGCGGAACTT ATAGTGGTAACATCCGCGATTGGTAGGGGCCTTGACGCAGTCTAC…	FuRALF2	95.0315	90.7362	24.7015	17.0832	mstpkyspatllllmtllttthcCFNANNINTSTSSEFSRCGSGAIDDPSCLIGELVSEEFMMDSEISRRILAGTGYSTQSLDPGKSAACDRNGFPPCNPSKNNNPLKVDCVKAPTNRGCYHYKFRGV*
10	DEFL	NODE_8020_length_2377_cov_20579.464103_g4783_i3	FuDEFL1-3	ATGTTCATGGGGAGGAAATGCCTGATTCTGTTCTTTGCCCTCTTCATTCTCTTGGCTTCACAAGAAGTGGTGGTGCCAAGTGAGGCTAGGGTTTGTGAGTCAAAGAGCCATAAATTCCATGGGACATGTATTCGCAGCCACAACTGTGATATGGTCTGTCGCAATGAAGGCTTCCCTGGTGGAAAATGCCGTGGCTTCCGCCGCCGATGCTTTTGTACCCGGAAGTGCTGA	>NODE_8020_length_2377_cov_20579.464103_g4783_i3 GTCAATTCCCAGACCCCACAGAACCACACCAGATAAGGCGAAGATAAGGCCGATACCCTC ACAACCCTCAGATGGATACTCTCCCCATCTCAACGGCCCCAACCCCGCCGCTTGGATAAT CCTTCAAAATTTTATAAAACAGTCGGTCACTCATGTCCACCAATTAAAAATCCAATCTAA CTCATTTAACTCAACCCACACAACACGGTGTTGAGAACCACACTCCATTCCACCACTCCG CAGTACACGTTAGCCATGGCTGCCACTTCCACCACCGCCGCTACATCCTCCTTCGTCGGG ACCCGCGTCCCCGACGTGTCATCCAACTCGGTTCGGGTGTACTCC…	FuDEFL1-3	128.828	183.097	79.6496	60.8216	mfmgrkclilffalfillasqevvvpsea RVCESKSHKFHGTCIRSHNCDMVCRNEGFPGGKCRGFRRRCFCTRKC*
11	DEFL	NODE_43089_length_753_cov_2704.546089_g25070_i3	FuDEFL1-6	ATGGAGGGTTTCATGCGTATGTTTTCGACTCTCTTCGTCGCTCTCCTGCTTCTTGTGGCTACTGGGATGGGGCCAAGTGCAATGGTTGCCGAGGCTAGGACTTGCGAGACTCCGAGTCACAAATTCAAGGGATCTTGCTTGAGCGAAACCAACTGTAAGAATGTTTGCAGAACAGAGGGCTTCAATGGAGGCGACTGCCGTGGTCTTCGCCGTAGGTGCTTCTGCACTAAACATTGTTAA	>NODE_43089_length_507_cov_2.709677_g31960_i1 GAGAGAGAGAGAGAGAGAGAGAGAGAGAGAGAGAGAGAGAGAGAGAGTGAGATCAAAGAG AAAACGAGAGCGAGCGAGAGACAGACAACGAGAGAAACAGAGATGTATTTGGCGATTCTT GAGGCTCCCAAGGCGAACATAATGGACAGAATACATGTATCGTCTATTAGTTCAAGATCC TCTCACGTACAGTACTGAAACAGGCCGGTGTGAGAAAGATTGCAACCAAGGCGAAGTGCA TGCTTTGGGAGCACTGTGTTTAATTGTTCATGCTGACGGTAACTTGTGATTATACTGTAA AGAAGTGTCTAGTAAATCGTTCCTTGCTTGAATCCTGGCCTCTTGCAG…	FuDEFL1-6	100.367	66.2175	136.56	57.2019	megfmrmfstlfvallllvatgmgpsamvaea RTCETPSHKFKGSCLSETNCKNVCRTEGFNGGDCRGLRRRCFCTKHC*
12	4cis	NODE_13641_length_1884_cov_566.959935_g8034_i0_5_1	4cis-1	ATGACCAGCGCCCCACGAGCGCTTCATCTTCAAGTTTTCCTCCTCGCCGGATGCGCAACGAGCCCTTGCTCATGGTTTTACAAGCATATGATGGTCACACAAATGCGTCGTATAGGCGGATGTGAACGGCTTGCCTCTTGCGCGGTTGACCCCTGCAACCCTAACTATGGTGGGGAGTGCTCTGGGTCGCTTTATTCGGTACAATCTACCGGAAGGGGATAA	>NODE_13641_length_1884_cov_566.959935_g8034_i3 GATTGCATGTATTCTCTGTGAAAATCATGCAGTAATTACTATTTCATTGATAGACGGGAA CAAACCTCAGAATCTCAGATACTCAAAACGACCTATAACCACACGGAACTCCAAATAAAC TATCGTGCCATCGAAAATGAATGACCCATCAAAACCACCAAAACAAAGTGGTTTCCAAAT GTCATACAAGAAATGTACCAGTGTCTTATCCCCTTCCGGTAGATTGTACCGAATAAAGCG ACCCAGAGCACTCCCCACCATAGTTAGGGTTGCAGGGGTCAACCGCGCAAGAGGCAAGCC GTTCACATCCGCCTATACGACGCATTTGTGTGACCATCATATGCTT…	4cis-1	61.9509	41.705	40.3301	27.3732	mtsapralhlqvfllag CATSPCSWFYKHMMVTQMRRIGGCERLASCAVDPCNPNYGGECSGSLYSVQSTGRG*
13	цсб	NODE_26758_length_1232_cov_51362.040167_g15551_i1.p2	цсб-1	ATGTTGAAAGTAATGATGAGTCTCTTAACAGTGTCGCTGCTTGCCACCACTCTAGCAGCTGCAACCACCGCTCATGAAGCTCACTCAGATCACTCGCTTACCTCTGCTGCTGCAGGGAAGTTGAATGCAGATTCTGTGATGCTTCCTTATTACGTGTGCAAAAGCCTCTGCCCAGGCAGGTGTAGTATCTGCAATCGGGCGGCTCCATGCATTGCAAGTTGCCTTTGCGAGGCGGCAAGAGACTCTACTGAATTTAAGAAGGCAGCTGCTGCTGCGGCGGCTATTGCGAAAAATCGTTATCTTTTCATTTCTTTTTAA	>NODE_26758_length_1232_cov_51362.040167_g15551_i1 AAATTCCGTCCAAGGCTAAATACGGGCGAGAGACCGATAGCAAACAAGTACCGCGAGGGA AAGATGAAAAGGACTTTGAAAAGAGAGTCAAAGAGTGCTTGAAATTGTCGGGAGGGAAGC GGATGGGGGCCGGCGATGCGTCCAGGTCGGATGTGGAACGGTGTTATGCCGGTCCGCCAA CCATAGTATTCGATCTCACACTAGCTAATTAAATTAATTAAGAAGTGTCTGTACGTACGT ACAACTTTAGGCTTAAATAGCAACCAATAGCCTCTACGATTTCACACACACACACACTAA GTTGAGAATCTGATCGAGAGAGAATAGGAAGAGTGCGAGAAAC…	цсб-1	447.753	436.263	395.09	587.435	mlkvmmslltvsllattlaaa TTAHEAHSDHSLTSAAAGKLNADSVMLPYYVCKSLCPGRCSICNRAAPCIASCLCEAARDSTEFKKAAAAAAAIAKNRYLFISF*
14	цсб	NODE_27518_length_1202_cov_54944.318455_g15995_i1.p1	цсб-2	ATGTTGAAAGTAATGATGAGTCTCTTAACAGTGTCGCTGCTTGCCACCACTCTAGCAGCTGCAACCACCGCTCATGAAGCTCACTCAGATCACTCGCTTACCTCTGCTGCTGCAGGGAAGTTGAATGCAGATTCTGTGATGCTTCCTTATTACGTGTGCAAAAGCCTCTGCCCAGGCAGGTGTAGTATCTGCAATCGGGCGGCTCCATGTATTGCAAGCTGCATATGCGATGCGGCACCCGATTCTACTGATTTTAAGAAGGCAGCTGCTGCTGCGGCGGCTATTGCGGCTCATCAGGAAGCGACAAAAATGAAATCAGATTGGTGCCTCTTTCCACGGGCTGAATGCTCCGACAAGTGCCCCGGCGTTTGCGTTTGTTCACTTATTTCGCCCACACCT…	>NODE_27511_length_1203_cov_37.112350_g15990_i1 AGATCAACACATAAATAGTGAAATTTAGTGTGCCAAAATTTGACACATGAACTATTTTTA GCCCTTCAGTTGGAGATGGCAAAAAAAAACCCCACCGGGAAGGTTTGAGACTTACTATTG CAAGAGAACCTTTTGCGCAATCTTAGCCGTTCGTGGCTCCCCAACTTGAATAGATCTAAG CCGTTGGATTGTTTTAGACTGACTATTTACGATATTGCCACCATTTTCCTCTTCTATTGT TCCTTTCTTTACAAATCACCCATAGTCATCGACAAACTCAGCCTTGGCTTCATGCCTTCA TCTTCCGCTGTATCCACGACTAGTTTCGAATCTTCAGTCGCTCTTG…	цсб-2	559.626	596.378	414.725	624.075	mlkvmmslltvsllattlaaa TTAHEAHSDHSLTSAAAGKLNADSVMLPYYVCKSLCPGRCSICNRAAPCIASCICDAAPDSTDFKKAAAAAAAIAAHQEATKMKSDWCLFPRAECSDKCPGVCVCSLISPTPEYCFCSPRIALPTSVA*
15	цсб	NODE_40946_length_803_cov_8659.591384_g24849_i2.p1	цсб-3	ATGTTGAAAGTGACGATGAGTCTCTTAACGGTGTCGTTGCTTGTCATCACTTTGGCATCAACCACCGCTAATGCTGCTCGCTTAGATCAGTCCCTTACCTCTACTGCTGCAGCTGCAGGAAAGTTGAATGCAGATGGTGCAGTGTGGCTTCCATATTACGTATGCAAAAGCCTCTGCCCTGGCAGGTGTTCTCTTTGCAATCGGGCTGCTCCATGTGCAGCAAGCTGCATATGCGATGCGGCTCGCGACTCTACTACCTTCAAGAAGGCAGCTGCTGCTGCGGCGGCTATTGCGGCTGATCAGCAAGCGACCAAAGTGAAAGCAGATTGGTGCCTTTTTCCGACTGCTGAATGCTCGGACAAGTGCCCGGGTGTTTGCGTTTGTTCACTTATTTTGCCC…	>NODE_40946_length_803_cov_8659.591384_g24849_i2 CTCCTGGTAACGGCCTGCGGGCTCCCCATTCGGCCCGATTCACACAGAGTTAAGAATTTG AGAGAAATAGAGTATAGAACGAGTCTGAGAAACATGTTGAAAGTGACGATGAGTCTCTTA ACGGTGTCGTTGCTTGTCATCACTTTGGCATCAACCACCGCTAATGCTGCTCGCTTAGAT CAGTCCCTTACCTCTACTGCTGCAGCTGCAGGAAAGTTGAATGCAGATGGTGCAGTGTGG CTTCCATATTACGTATGCAAAAGCCTCTGCCCTGGCAGGTGTTCTCTTTGCAATCGGGCT GCTCCATGTGCAGCAAGCTGCATATGCGATGCGGCTCGCGACTCT…	цсб-3	1168.19	1108.69	603.139	728.487	mslltvsllvitlasttana ARLDQSLTSTAAAAGKLNADGAVWLPYYVCKSLCPGRCSLCNRAAPCAASCICDAARDSTTFKKAAAAAAAIAADQQATKVKADWCLFPTAECSDKCPGVCVCSLILPTPEYCYCSPRPVANGIALPM
16	pep	NODE_33807_length_993_cov_93.005230_g19946_i3	FuPep4	ATGCACAATTTTGGCGATGAACTCACAATAGAAAGCTACAGAGTCCCCTGGCTGATATGGATCCAGTTGATTGTGATGGTCCTCCTCTTCCTTCTGATCTACTGCTTCAGCTTATTAGTCATGGATGTTTCTGAAGACATCACCAAGCCTTCTTCGTCTTCCAACAGTCGTTTGGTTAATGGCAATCACAACAACACCCCAACCACAGTTTCAACAAACCGCTTTCTCAATACCCAGGTAGCAGAAAGTATAAAAGGGGAGATAGTACCGAGCACAAGTAGAGTAATGAGAGCAGAGGACATGGTAGAAATGGAGAGCTCTGCAGCATCCAATATACATCTCCACCCTTGCGATTATTTCAGACTTGCAAGGATTGCATTTCTCAAGTGCTTAGGTTTG…	>NODE_33807_length_993_cov_93.005230_g19946_i3 CCCTACTAGATTAAAATCAATTTGGTTTGACAAAATCTCCCAAAAAATACAGCCTAAATT TGTCCTCAAACCCTGCTCCTACTAACACACAAATACCATTTACAAGGAATGTGGTAATGT GTACAATCGAGTGGAAAAATTGGTGGTGTGATCACTTGGCCTTGGATCTATATGCAAATT AAACACAAGATCTAGAGACCAGTCCGGAGTTCATCATATGCATGAGTACCTAATACAATA GTTCCTATATTCAGTGGGAAAAAATGGTGTCAGCTTTCCTTTCTCTTTCCTCTTTGTGGG GTTGAAGAATTTTCACCGGTGGAGTCCAAACCTAAGCACTTGAGAAA…	FuPep4	7.30713	7.16784	8.04188	4.49768	MHNFGDELTIESYRVPWLIWIQLIVMVLLFLLIYCFSLLVMDVSEDITKPSSSSNSRLVNGNHNNTPTTVSTNRFLNTQVAESIKGEIVPSTSRVMRAEDMVEMESSAASNIHLHPCDYFRLARIAFLKCLGLDSTGENSSTPQRGKRKES*

## Sheet: Defensin
		КЛАСИЧЕСКИЕ ДЕФЕНЗИНЫ						КЛАСИЧЕСКИЕ ДЕФЕНЗИНЫ
		Name	Full sequence	Predicted signaling peptide	Predicted mature sequence	PI	amp	blast	ID.BLAST	%, idetnif	Name2	np	Столбец3	Столбец4	1КОНТ24	2ОПЫТ24	3КОНТ48	4ОПЫТ48	2ОПЫТ24/1КОНТ24	4ОПЫТ48/3КОНТ48	1КОНТ24/3КОНТ48	2ОПЫТ24/4ОПЫТ48
		NODE_8020_length_2377_cov_20579.464103_g4783_i0_1_1	mfmgrkclilffalfillasqevvvpsea RVCESKSHKFHGTCIRSHNCDMVCRNEGFPGGKCRGFRRRCFCTRKC*	mfmgrkclilffalfillasqevvvpsea	RVCESKSHKFHGTCIRSHNCDMVCRNEGFPGGKCRGFRRRCFCTRKC*	9.537	AMP	defensin-like protein 1 [Quercus suber]	XP_023895156.1	78	NODE_8020_length_2377_cov_20579.464103_g4783_i0_1_1	ATGTTCATGGGGAGGAAATGCCTGATTCTGTTCTTTGCCCTCTTCATTCTCTTGGCTTCACAAGAAGTGGTGGTGCCAAGTGAGGCTAGGGTTTGTGAGTCAAAGAGCCATAAATTCCATGGGACATGTATTCGCAGCCACAACTGTGATATGGTCTGTCGCAATGAAGGCTTCCCTGGTGGAAAATGCCGTGGCTTCCGCCGCCGATGCTTTTGTACCCGGAAGTGCTGA	NODE_8020_length_2377_cov_20579.464103_g4783_i3	FuDEFL1-3	128.828	183.097	79.6496	60.8216	1.42125	0.763615	0.618262	0.332182
		NODE_43089_length_753_cov_2704.546089_g25070_i1_4_1	megfmrmfstlfvallllvatgmgpsamvaea RTCETPSHKFKGSCLSETNCKNVCRTEGFNGGDCRGLRRRCFCTKHC*	megfmrmfstlfvallllvatgmgpsamvaea	RTCETPSHKFKGSCLSETNCKNVCRTEGFNGGDCRGLRRRCFCTKHC*	8.307	AMP	PREDICTED: defensin Ec-AMP-D2-like [Fragaria vesca subsp. vesca]	XP_004297787.1	85	NODE_43089_length_753_cov_2704.546089_g25070_i1_4_1	ATGGAGGGTTTCATGCGTATGTTTTCGACTCTCTTCGTCGCTCTCCTGCTTCTTGTGGCTACTGGGATGGGGCCAAGTGCAATGGTTGCCGAGGCTAGGACTTGCGAGACTCCGAGTCACAAATTCAAGGGATCTTGCTTGAGCGAAACCAACTGTAAGAATGTTTGCAGAACAGAGGGCTTCAATGGAGGCGACTGCCGTGGTCTTCGCCGTAGGTGCTTCTGCACTAAACATTGTTAA	NODE_43089_length_753_cov_2704.546089_g25070_i3	FuDEFL1-6	100.367	66.2175	136.56	57.2019	0.659751	0.418878	1.3606	0.863849
		NODE_17009_length_1680_cov_312.048691_g9961_i0_6_1	merkcfgialvliilltsqdmmimsea KTCEVSSKTYRGMCFKDTGCIVKCRSEGYGLGKCSHILRRCRCSKSC*	merkcfgialvliilltsqdmmimsea	KTCEVSSKTYRGMCFKDTGCIVKCRSEGYGLGKCSHILRRCRCSKSC*	8.692	AMP	putative defensin, plant [Rosa chinensis]	PRQ30384.1	22	NODE_17009_length_1680_cov_312.048691_g9961_i0_6_1	ATGGAGAGGAAGTGCTTTGGGATTGCTTTGGTCCTCATCATCCTCCTAACTTCTCAAGACATGATGATAATGAGTGAAGCAAAGACTTGCGAAGTCTCGAGCAAGACGTACAGAGGGATGTGCTTCAAAGACACCGGCTGCATCGTGAAATGCCGCAGCGAGGGCTACGGTTTAGGCAAATGCTCACATATTCTCCGTCGCTGCCGGTGCTCAAAGTCCTGCTAG	NODE_17009_length_1680_cov_312.048691_g9961_i1	FuDEFL1-1	12.3333	4.44933	13.62	4.66953	0.360757	0.342845	1.10432	1.04949
		NODE_44639_length_720_cov_15.475842_g27632_i0_6_1	merkccffgialfliillasqdmvivsea KTCEVASKTYRGMCFKDSGCVVKCFSEGYGLGKCSHILRRCQCLKSC*	merkccffgialfliillasqdmvivsea	KTCEVASKTYRGMCFKDSGCVVKCFSEGYGLGKCSHILRRCQCLKSC*	8.145	AMP	putative defensin, plant [Rosa chinensis]	PRQ30384.1	68	NODE_44639_length_720_cov_15.475842_g27632_i0_6_1	ATGGAAAGGAAGTGCTGCTTCTTTGGGATTGCTTTGTTCCTCATTATCCTCCTAGCTTCTCAAGACATGGTGATAGTGAGTGAAGCAAAGACTTGCGAAGTGGCGAGCAAGACGTACAGAGGGATGTGCTTCAAAGACTCCGGCTGCGTCGTGAAATGCTTCAGCGAGGGCTACGGTTTAGGCAAATGCTCACATATTCTCCGTCGCTGCCAGTGCTTAAAGTCCTGCTAA	NODE_44639_length_720_cov_15.475842_g27632_i1	FuDEFL1-7	2.88761	0.326993	0.59748	0.186704	0.11324	0.312486	0.206912	0.570973
		NODE_61728_length_437_cov_22.332500_g42643_i0_3_1	maklpsrhlfyciffiflflfiasteigmvea KICQRRSKTWTGFCANTGNCNRQCRNWEGALHGACHAQFPGVACFCYHRC*	maklpsrhlfyciffiflflfiasteigmvea	KICQRRSKTWTGFCANTGNCNRQCRNWEGALHGACHAQFPGVACFCYHRC*	8.15	AMP	defensin-like protein 19 [Pyrus x bretschneideri]	XP_018504824.2	78	NODE_61728_length_437_cov_22.332500_g42643_i0_3_1	ATGGCTAAGCTACCTAGTCGCCACCTCTTTTATTGCATCTTCTTTATCTTCCTTTTCCTCTTCATTGCATCAACTGAGATCGGAATGGTGGAAGCAAAAATCTGCCAAAGGAGGAGTAAAACATGGACAGGGTTCTGTGCGAACACGGGCAACTGCAACCGTCAATGCAGGAACTGGGAAGGTGCGCTCCATGGAGCTTGCCACGCTCAATTCCCAGGAGTCGCATGCTTCTGCTACCACAGATGCTGA	NODE_61728_length_437_cov_22.332500_g42643_i1	FuDEFL1-9	2.49412	0.404065	1.0114	0.584429	0.162007	0.577842	0.405512	1.44637
		NODE_39878_length_828_cov_1150.350190_g24074_i0_2_1	megfmrkfstlfvallllvatgmgpnamvaea RTCESMSHKFKGTCVRKSNCGNVCRTEGFSGGHCRGFRRRCFCTKHC*	megfmrkfstlfvallllvatgmgpnamvaea	RTCESMSHKFKGTCVRKSNCGNVCRTEGFSGGHCRGFRRRCFCTKHC*	9.542	AMP	defensin Ec-AMP-D2 [Rosa chinensis]	XP_024192393.1	84	NODE_39878_length_828_cov_1150.350190_g24074_i0_2_1	ATGGAGGGTTTCATGCGCAAGTTTTCGACTCTCTTCGTTGCGCTCCTCCTTCTAGTAGCTACTGGAATGGGGCCAAACGCGATGGTTGCCGAGGCCAGGACTTGCGAGTCTATGAGCCACAAATTCAAGGGAACTTGCGTGAGGAAAAGCAACTGCGGAAACGTTTGCCGAACAGAGGGCTTCAGTGGAGGCCATTGCCGCGGTTTTCGCCGTAGGTGCTTCTGCACTAAACACTGTTAG	NODE_39878_length_828_cov_1150.350190_g24074_i0_2_1	FuDEFL1-2	1.0401	0.0474189	1.06977	0.235748	0.0455905	0.220373	1.02852	4.97161
		NODE_20914_length_1479_cov_14.935506_g12167_i0_5_1	mangiahgtrclmvgvfpffiallmysgtllpmvkg QFCQDDLGKCDDGCQARCLAQHPGGRGECDLATKSKCECSFGCPEEPIKTCRDYFNQKGRCTNEQCNSFCHAKFQNQTDFGECVNDTTHSFCLCQHKCL*	mangiahgtrclmvgvfpffiallmysgtllpmvkg	QFCQDDLGKCDDGCQARCLAQHPGGRGECDLATKSKCECSFGCPEEPIKTCRDYFNQKGRCTNEQCNSFCHAKFQNQTDFGECVNDTTHSFCLCQHKCL*	5.501	Non-AMP	hypothetical protein Pyn_27582 [Prunus yedoensis var. nudiflora]	PQQ01070.1	40	NODE_20914_length_1479_cov_14.935506_g12167_i0_5_1	ATGGCTAACGGAATTGCCCACGGAACAAGATGCCTTATGGTCGGAGTTTTCCCTTTCTTCATTGCCTTACTTATGTACTCAGGAACACTCTTGCCCATGGTGAAAGGTCAGTTTTGCCAAGACGACTTGGGCAAATGTGATGATGGCTGCCAAGCAAGGTGTTTAGCTCAACATCCTGGCGGAAGAGGCGAGTGTGATTTAGCTACTAAATCCAAATGTGAGTGCTCATTCGGATGTCCGGAAGAGCCTATTAAGACTTGCAGAGACTACTTTAATCAAAAAGGTAGATGCACCAACGAGCAGTGCAACTCATTCTGTCATGCCAAGTTCCAGAACCAAACTGATTTCGGAGAGTGTGTCAACGATACAACTCATTCTTTTTGCCTTTGCCAACATAAG…	NODE_20914_length_1479_cov_14.935506_g12167_i1	FuDEFL1-4	0.414893	0.90963	0.571682	0.765799	2.19245	1.33956	1.3779	0.84188
		NODE_51418_length_588_cov_3.749546_g33151_i0_5_1	mfrlfglmiflvllvfpseiwmpveg RPKPLPKECLFKSKTWKGLCFNSTKCDEVCELEGWYAGKCKGVLRNCMCCRALPSRNSGKQLLQGDLI*	mfrlfglmiflvllvfpseiwmpveg	RPKPLPKECLFKSKTWKGLCFNSTKCDEVCELEGWYAGKCKGVLRNCMCCRALPSRNSGKQLLQGDLI*	8.442	AMP	hypothetical protein C1H46_023511 [Malus baccata]	TQD90908.1	42	NODE_51418_length_588_cov_3.749546_g33151_i0_5_1	ATGTTCAGGTTATTTGGCCTCATGATTTTTCTCGTCCTCCTCGTCTTCCCATCAGAGATATGGATGCCAGTTGAAGGTAGACCGAAGCCACTCCCCAAAGAATGTTTGTTTAAAAGCAAAACTTGGAAAGGTTTATGCTTCAACAGCACAAAATGTGATGAAGTTTGTGAGCTTGAGGGTTGGTATGCTGGCAAATGCAAAGGGGTCTTGCGCAATTGTATGTGTTGTCGGGCCCTCCCAAGCCGAAATTCAGGAAAGCAGCTCCTCCAAGGAGATTTAATTTAG	NODE_51418_length_588_cov_3.749546_g33151_i1	FuDEFL1-8	0.13231	0	0.579344	0.0525903	0	0.0907756	4.3787	#DIV/0!
		NODE_33239_length_1009_cov_25.014403_g19583_i0_5_1	mhltlvfcftimtllasdhliveg SRLASPISSPSPMLSPVPGAARCNPAQCSATCRRKLGKKYGSSQCVPIGEGTSCVCFPKPPKPF*	mhltlvfcftimtllasdhliveg	SRLASPISSPSPMLSPVPGAARCNPAQCSATCRRKLGKKYGSSQCVPIGEGTSCVCFPKPPKPF*	9.718	AMP	hypothetical protein DVH24_023265 [Malus domestica]	RXI09121.1	44	NODE_33239_length_1009_cov_25.014403_g19583_i0_5_1	ATGCATTTGACGCTGGTGTTTTGTTTCACCATCATGACACTGTTGGCTTCTGACCATCTCATTGTCGAAGGATCTCGCCTGGCCTCCCCAATATCCAGCCCGAGCCCCATGCTATCTCCGGTTCCAGGTGCTGCCCGCTGCAACCCGGCTCAGTGTTCAGCAACTTGTAGAAGAAAATTAGGGAAGAAGTACGGAAGTTCCCAGTGTGTGCCGATTGGGGAAGGAACTAGTTGTGTGTGTTTTCCCAAACCGCCAAAACCGTTCTAG	NODE_33239_length_1009_cov_25.014403_g19583_i1	FuDEFL5	1.05187	0.83334	1.68465	0.658836	0.792249	0.391083	1.60158	0.790597
		ЦИСТЕИН БОГАТЫЕ
		Name	Full sequence	Predicted signaling peptide	Predicted mature sequence	PI	amp	blast	ID.BLAST	%, idetnif	Name2	np	Столбец3	1КОНТ24	2ОПЫТ24	3КОНТ48	4ОПЫТ48	2ОПЫТ24/1КОНТ24	4ОПЫТ48/3КОНТ48	1КОНТ24/3КОНТ48	2ОПЫТ24/4ОПЫТ48
		NODE_26758_length_1232_cov_51362.040167_g15551_i1.p2	mlkvmmslltvsllattlaaa TTAHEAHSDHSLTSAAAGKLNADSVMLPYYVCKSLCPGRCSICNRAAPCIASCLCEAARDSTEFKKAAAAAAAIAKNRYLFISF*	mlkvmmslltvsllattlaaa	TTAHEAHSDHSLTSAAAGKLNADSVMLPYYVCKSLCPGRCSICNRAAPCIASCLCEAARDSTEFKKAAAAAAAIAKNRYLFISF*	8.154	AMP	NO		цсб-1	NODE_26758_length_1232_cov_51362.040167_g15551_i1.p2	ATGTTGAAAGTAATGATGAGTCTCTTAACAGTGTCGCTGCTTGCCACCACTCTAGCAGCTGCAACCACCGCTCATGAAGCTCACTCAGATCACTCGCTTACCTCTGCTGCTGCAGGGAAGTTGAATGCAGATTCTGTGATGCTTCCTTATTACGTGTGCAAAAGCCTCTGCCCAGGCAGGTGTAGTATCTGCAATCGGGCGGCTCCATGCATTGCAAGTTGCCTTTGCGAGGCGGCAAGAGACTCTACTGAATTTAAGAAGGCAGCTGCTGCTGCGGCGGCTATTGCGAAAAATCGTTATCTTTTCATTTCTTTTTAA	NODE_26758_length_1232_cov_51362.040167_g15551_i1	447.753	436.263	395.09	587.435	0.974339	1.48684	0.882384	1.34652
		NODE_40946_length_803_cov_8659.591384_g24849_i2.p1	mslltvsllvitlasttana ARLDQSLTSTAAAAGKLNADGAVWLPYYVCKSLCPGRCSLCNRAAPCAASCICDAARDSTTFKKAAAAAAAIAADQQATKVKADWCLFPTAECSDKCPGVCVCSLILPTPEYCYCSPRPVANGIALPM	mslltvsllvitlasttana	ARLDQSLTSTAAAAGKLNADGAVWLPYYVCKSLCPGRCSLCNRAAPCAASCICDAARDSTTFKKAAAAAAAIAADQQATKVKADWCLFPTAECSDKCPGVCVCSLILPTPEYCYCSPRPVANGIALPM*	7.726	AMP	NO		цсб-3	NODE_40946_length_803_cov_8659.591384_g24849_i2.p1	ATGTTGAAAGTGACGATGAGTCTCTTAACGGTGTCGTTGCTTGTCATCACTTTGGCATCAACCACCGCTAATGCTGCTCGCTTAGATCAGTCCCTTACCTCTACTGCTGCAGCTGCAGGAAAGTTGAATGCAGATGGTGCAGTGTGGCTTCCATATTACGTATGCAAAAGCCTCTGCCCTGGCAGGTGTTCTCTTTGCAATCGGGCTGCTCCATGTGCAGCAAGCTGCATATGCGATGCGGCTCGCGACTCTACTACCTTCAAGAAGGCAGCTGCTGCTGCGGCGGCTATTGCGGCTGATCAGCAAGCGACCAAAGTGAAAGCAGATTGGTGCCTTTTTCCGACTGCTGAATGCTCGGACAAGTGCCCGGGTGTTTGCGTTTGTTCACTTATTTTGCCC…	NODE_40946_length_803_cov_8659.591384_g24849_i2	1168.19	1108.69	603.139	728.487	0.949066	1.20783	0.516302	0.657071
		NODE_62332_length_430_cov_7.089059_g43227_i0_2_1	mqtkyvvlaivaafcligftsa CDTTALTNCGTDFGTCTTDAGGNLTVFCNCYGTYINCYAGTSCPGVEATETACKDNAAKCTTEQCTATASPSSASVVAYAATVIVGFVAALF*	mqtkyvvlaivaafcligftsa	CDTTALTNCGTDFGTCTTDAGGNLTVFCNCYGTYINCYAGTSCPGVEATETACKDNAAKCTTEQCTATASPSSASVVAYAATVIVGFVAALF*	3.508	AMP	NO		цсб-4	NODE_62332_length_430_cov_7.089059_g43227_i0_2_1	ATGCAAACCAAATACGTCGTCTTAGCCATCGTTGCTGCTTTCTGCTTAATCGGATTCACCTCTGCTTGTGATACCACCGCTTTAACTAACTGTGGAACTGATTTCGGAACTTGCACTACTGATGCTGGAGGTAACTTGACCGTCTTCTGTAACTGTTATGGTACCTACATCAACTGTTACGCTGGAACTTCATGCCCAGGAGTTGAAGCCACCGAAACTGCTTGCAAGGATAACGCTGCCAAATGTACTACTGAACAATGTACCGCCACTGCTTCACCTTCATCTGCCTCAGTTGTCGCTTACGCCGCAACCGTCATCGTCGGATTCGTTGCTGCCCTCTTCTAA	NODE_62332_length_430_cov_7.089059_g43227_i1	0	0	0	0.880695	#DIV/0!	#DIV/0!	#DIV/0!	#DIV/0!
		NODE_65116_length_399_cov_22.784530_g45950_i0_2_1	mkaifvialaftfftaaya ACDAIKLLNCGTDYSSCTLDNIGNNGTSICTCWGPYIGCLKGADCFADSYQKSCLDAGCTEAQCSSAASLVGGLFAAIIMVAMF*	mkaifvialaftfftaaya	ACDAIKLLNCGTDYSSCTLDNIGNNGTSICTCWGPYIGCLKGADCFADSYQKSCLDAGCTEAQCSSAASLVGGLFAAIIMVAMF*	3.665	AMP	NO		цсб-5	NODE_65116_length_399_cov_22.784530_g45950_i0_2_1	ATGAAAGCTATCTTCGTCATCGCTCTTGCCTTCACCTTCTTCACCGCTGCCTACGCTGCTTGCGACGCCATCAAGCTCCTCAACTGCGGAACTGACTATTCGTCGTGCACGCTCGACAACATCGGAAACAACGGAACCTCCATCTGCACTTGCTGGGGACCGTACATTGGATGCCTCAAGGGAGCCGATTGCTTCGCTGACAGCTACCAAAAATCGTGCCTTGACGCTGGATGCACTGAGGCTCAATGCTCGTCTGCCGCCTCGCTCGTCGGAGGACTCTTCGCTGCCATCATCATGGTCGCCATGTTCTAA	NODE_65116_length_399_cov_22.784530_g45950_i1	6.75978	0	1.86887	0.109898	0	0.0588042	0.276469	#DIV/0!
		NODE_30377_length_1101_cov_187.086466_g17778_i1	mmpdsygvifslilllflatlvts TEPSLTHANGSEQVEPPLVPLIEAGKFEKLVMNETRRRLGSFRICAVCTCCGGAKGLCLPSPCCYAINCNIPNRPFGLCSFTPKSCNCFGCP*	mpdsygvifslilllflatlvts	TEPSLTHANGSEQVEPPLVPLIEAGKFEKLVMNETRRRLGSFRICAVCTCCGGAKGLCLPSPCCYAINCNIPNRPFGLCSFTPKSCNCFGCP*	7.817	AMP	NO		цсб-6	NODE_30377_length_1101_cov_187.086466_g17778_i1	ATGATGCCTGATTCTTATGGGGTCATCTTCTCTCTTATACTGCTGCTCTTTTTGGCTACTCTGGTCACTAGCACTGAACCCAGCTTGACCCATGCAAATGGGTCTGAGCAGGTAGAGCCACCACTGGTGCCACTCATAGAAGCTGGAAAGTTTGAGAAACTGGTGATGAATGAGACCAGAAGGAGATTGGGGAGCTTTAGGATATGTGCAGTGTGTACTTGCTGTGGAGGTGCCAAAGGTTTATGCTTGCCTTCTCCTTGTTGCTATGCCATCAATTGCAACATTCCCAACAGGCCTTTTGGTTTATGCTCTTTCACTCCCAAGAGCTGCAATTGCTTTGGATGTCCCTAA	NODE_30377_length_1101_cov_187.086466_g17778_i1	18.6808	15.1044	14.5763	8.77838	0.808553	0.602235	0.780285	0.58118
		Name	Full sequence	PI	amp	blast	ID.BLAST	%, idetnif	Столбец1	Name2	np	Столбец3	1КОНТ24	2ОПЫТ24	3КОНТ48	4ОПЫТ48	2ОПЫТ24/1КОНТ24	4ОПЫТ48/3КОНТ48	1КОНТ48/3КОНТ4824	ОПЫТ 48/ОПЫТ 24
		NODE_13641_length_1884_cov_566.959935_g8034_i0_5_1	mtsapralhlqvfllag CATSPCSWFYKHMMVTQMRRIGGCERLASCAVDPCNPNYGGECSGSLYSVQSTGRG*	7.399	AMP	нет	нет	нет	4cis-1	NODE_13641_length_1884_cov_566.959935_g8034_i0_5_1	ATGACCAGCGCCCCACGAGCGCTTCATCTTCAAGTTTTCCTCCTCGCCGGATGCGCAACGAGCCCTTGCTCATGGTTTTACAAGCATATGATGGTCACACAAATGCGTCGTATAGGCGGATGTGAACGGCTTGCCTCTTGCGCGGTTGACCCCTGCAACCCTAACTATGGTGGGGAGTGCTCTGGGTCGCTTTATTCGGTACAATCTACCGGAAGGGGATAA	NODE_13641_length_1884_cov_566.959935_g8034_i3	61.9509	41.705	40.3301	27.3732	0.673194	0.678728	0.651002	0.656353
		NODE_3351_length_3206_cov_113.442726_g2051_i0_5_1	mgmkiyalylalmtfeimqqlssg QIPQLDSIVLSTRNNPTAIWGKPDGIDSSCVAFVCMNTPFLSDIPNFEICVQRAGCKKLPKRMEVHRNTIGSVTSKGANNLSLL*	8.167	AMP	нет	нет	нет	4cis-10	NODE_3351_length_3206_cov_113.442726_g2051_i0_5_1	ATGGGGATGAAAATCTATGCATTGTATCTGGCCCTCATGACTTTTGAAATCATGCAGCAGCTTTCCAGCGGTCAGATCCCACAACTTGACAGTATTGTCCTCTCCACCAGAAACAACCCAACGGCCATCTGGGGTAAACCTGATGGCATTGACTCCTCGTGTGTGGCCTTTGTATGTATGAATACACCCTTTCTTTCTGATATCCCAAATTTTGAGATTTGTGTCCAGAGAGCCGGATGCAAAAAACTCCCCAAAAGGATGGAAGTCCACAGAAATACAATTGGATCTGTGACCAGTAAGGGTGCGAACAATCTTAGCCTCCTCTAA	NODE_3351_length_3206_cov_113.442726_g2051_i1	7.69006	6.45812	11.088	7.55218	0.839801	0.681112	1.44186	1.16941
		NODE_39720_length_832_Cov_1230.139623_g23962_i1.p1	mstpkyspatllllmtllttthc FNANNINTSTSSEFSRCGSGAIDDPSCLIGELVSEEFMMDSEISRRILAGTIPFTPQTSNPFPSLACARKGKPSCLSQKNKGPPKGHCDKAAFLRDCNRYP*	7.982	AMP	uncharacterized protein LOC126796412 isoform X2 [Potentilla anserina]	XP_050379198.1	46	4cis-5	NODE_39720_length_832_Cov_1230.139623_g23962_i1.p1	ATGAGCACTCCAAAGTATTCGCCGGCAACTCTTTTGTTGCTGATGACCCTTCTCACCACAACTCACTGCTTCAACGCCAACAACATTAATACCTCTACCTCGTCTGAGTTCTCTCGGTGTGGCAGCGGCGCCATCGACGACCCATCATGCCTCATCGGAGAATTGGTGTCGGAGGAGTTCATGATGGATTCGGAAATCAGCAGAAGGATCCTGGCTGGAACAATACCATTCACTCCCCAGACCAGTAATCCATTTCCATCCCTGGCGTGTGCGCGAAAGGGAAAACCTTCGTGCCTCTCGCAAAAAAACAAAGGCCCCCCAAAAGGACACTGTGACAAGGCGGCTTTCCTTCGCGACTGTAACCGCTATCCATAG	NODE_39720_length_832_cov_1230.139623_g23962_i1	19.4388	66.2667	11.9326	4.10966	3.40899	0.344406	0.613855	0.0620171
		NODE_43984_length_734_cov_58.314204_g27140_i0_6_1	mgylsavapmlvillammsvqlsas TSSLNNNDNRSGNSSASLCNGSIEECLVAAAAAGHGTDLVDMELSDLMVVDFPEISRRVLGELDISKMSQDKGRAICGRPPNNRYQSCIDAYINGGTAETCSIFKRGC*	4.615	Non-AMP	hypothetical protein TorRG33x02_342590 [Trema orientale]	PON39470.1	35	4cis-7	NODE_43984_length_734_cov_58.314204_g27140_i0_6_1	ATGGGGTATTTGTCAGCAGTTGCTCCGATGTTGGTGATTCTTCTGGCTATGATGTCCGTGCAGCTGAGCGCGAGCACGAGCAGCTTGAACAACAACGACAACAGGAGCGGAAACAGTTCGGCCTCGTTGTGTAATGGTAGCATCGAGGAATGTCTTGTAGCGGCCGCCGCCGCCGGCCACGGCACTGATTTAGTCGATATGGAGCTCAGCGATCTCATGGTGGTGGATTTCCCAGAAATTAGCAGAAGGGTGTTAGGGGAACTTGACATTAGTAAAATGTCCCAGGACAAAGGAAGGGCTATATGTGGGAGACCACCAAACAACAGGTATCAATCCTGCATAGATGCTTACATAAACGGTGGCACAGCGGAGACCTGTAGTATCTTTAAGAGAGGGTGC…	NODE_43984_length_734_cov_58.314204_g27140_i1	14.3533	0	2.10761	0.634363	0	0.300986	0.146838	#DIV/0!
		NODE_41119_length_799_cov_204.954068_g24978_i1	mssstgvnssaaallaammvmtstmfitkth CFSINYTVSSTTVSSSTWCDGTLNDDLSCLIGQTDLDSDEFMLDSEFSRRILQATHQQPSFAQRTNNPGKPVSCNRGNPPQSCTPGNKNKNPPKPKCAQANTNRECYGYKPSS*	7.524	AMP	hypothetical protein RchiOBHm_Chr7g0208601 [Rosa chinensis]	PRQ18670.1	68	4cis-9	NODE_41119_length_799_cov_204.954068_g24978_i1	ATGTTGAAAGTAATGATGAGTCTCTTAACAGTGTCGCTGCTTGCCACCACTCTAGCAGCTGCAACCACCGCTCATGAAGCTCACTCAGATCACTCGCTTACCTCTGCTGCTGCAGGGAAGTTGAATGCAGATTCTGTGATGCTTCCTTATTACGTGTGCAAAAGCCTCTGCCCAGGCAGGTGTAGTATCTGCAATCGGGCGGCTCCATGCATTGCAAGTTGCCTTTGCGAGGCGGCAAGAGACTCTACTGAATTTAAGAAGGCAGCTGCTGCTGCGGCGGCTATTGCGAAAAATCGTTATCTTTTCATTTCTTTTTAA	NODE_41119_length_799_cov_204.954068_g24978_i1	8.01524	9.81891	26.7469	15.9029	1.22503	0.594571	3.337	1.61962
		NODE_43197_length_751_Cov_1461.556022_g26541_i1.p1	marrhqsaatttwillmgllvsthc ATIIINSGGGNSTTTTTSFNHWCADGDTLCQLIGETDLDSEFMMDSESSRRILLDLSVGLTGNRN-MPLSCDRVNNPPCNPP KNPNVPSRDCVKAHFFRGCWSHH*	5.672	AMP	hypothetical protein RchiOBHm_Chr7g0208491 [Rosa chinensis]	PRQ18659.1	51	4cis-12	NODE_43197_length_751_Cov_1461.556022_g26541_i1.p1	ATGGCTCGACGACACCAATCTGCAGCAACGACGACATGGATCTTGCTGATGGGTCTCCTCGTCTCAACTCACTGCGCCACCATCATCATCAACAGCGGCGGCGGCAACAGTACTACAACTACTACTAGCTTTAATCACTGGTGCGCCGACGGCGACACGTTGTGCCAGTTGATTGGGGAGACTGATTTGGATTCGGAGTTCATGATGGATTCGGAAAGCAGCAGAAGAATCCTTCTCGACCTTTCTGTGGGGTTGACTGGCAATCGTAACATGCCATTATCCTGTGACCGGGTCAATAATCCGCCCTGCAACCCGCCTAAGAACCCAAATGTCCCATCGCGAGACTGTGTCAAGGCGCATTTCTTCCGTGGATGCTGGAGCCATCATTAA	NODE_43197_length_751_cov_1461.556022_g26541_i1	5.43155	27.8082	28.2514	9.89744	5.11976	0.350334	5.20135	0.355918
		NODE_43197_length_751_Cov_1461.556022_g26541_i1.p1	marrhqsaatttwillmgllvsthc ATIIINSGGGNSTTTTTSFNHWCADGDTLCQLIGETDLDSEFMMDSESSRRILLDLSVGLTGNRNMPLSCDRVNNPPCNPPKNPNVPSRDCVKAHFFRGCWSHH*	5.672	AMP	hypothetical protein RchiOBHm_Chr7g0208491 [Rosa chinensis]	PRQ18659.1	44	4cis-4	NODE_43197_length_751_Cov_1461.556022_g26541_i1.p1	ATGGCTCGACGACACCAATCTGCAGCAACGACGACATGGATCTTGCTGATGGGTCTCCTCGTCTCAACTCACTGCGCCACCATCATCATCAACAGCGGCGGCGGCAACAGTACTACAACTACTACTAGCTTTAATCACTGGTGCGCCGACGGCGACACGTTGTGCCAGTTGATTGGGGAGACTGATTTGGATTCGGAGTTCATGATGGATTCGGAAAGCAGCAGAAGAATCCTTCTCGACCTTTCTGTGGGGTTGACTGGCAATCGTAACATGCCATTATCCTGTGACCGGGTCAATAATCCGCCCTGCAACCCGCCTAAGAACCCAAATGTCCCATCGCGAGACTGTGTCAAGGCGCATTTCTTCCGTGGATGCTGGAGCCATCATTAA	NODE_43197_length_751_cov_1461.556022_g26541_i1	21.8574	508.055	55.9036	25.5065	23.2441	0.456259	2.55765	0.0502043
		NODE_14988_length_1799_cov_116.585131_g8796_i0_4_1	mlatrvsftaqfvalllvlvlvlysgtcka WGNHHPHCEPSSCGNIPYISHPFRLQGDPESCGDKSACYMARTLDGLTTL*	5.849	AMP	hypothetical protein I3842_08G124600 [Carya illinoinensis]	KAG6700686.1	56	4cis-11	NODE_14988_length_1799_cov_116.585131_g8796_i0_4_1	ATGTTAGCAACAAGAGTATCCTTTACAGCACAATTTGTGGCACTTCTTCTGGTTCTAGTTCTTGTCCTATACAGCGGAACTTGCAAAGCATGGGGAAATCACCATCCTCACTGTGAACCTTCTTCTTGTGGAAACATCCCTTACATAAGTCACCCTTTCCGACTACAGGGTGATCCAGAAAGCTGTGGAGACAAAAGTGCATGTTACATGGCTCGGACTCTGGATGGTTTAACAACCCTCTGA	NODE_14988_length_1799_cov_116.585131_g8796_i2	5.80723	8.00116	5.63998	2.96842	1.37779	0.526318	0.971199	0.370999
		NODE_55055_length_528_cov_157.853360_g36368_i0_1_1	mllllssvliyflicslqmgfnkltkvlflalfvllivfsemaaa RNFPQIPTDHKTESHDSVDSDSGTSCSQNPNKSCAPSRPKNCGFKRHCDPPPPN*	7.409	AMP	hypothetical protein I3760_03G189000 [Carya illinoinensis]	KAG2717713.1	41	4cis-8	NODE_55055_length_528_cov_157.853360_g36368_i0_1_1	ATGCTGCTGCTTCTTTCCTCCGTACTTATTTACTTCTTAATTTGTAGTCTTCAAATGGGTTTCAATAAGCTGACTAAAGTTCTTTTCTTGGCTCTTTTTGTTCTTCTCATCGTATTCTCTGAAATGGCTGCAGCAAGAAACTTCCCCCAGATTCCGACTGATCACAAGACAGAAAGTCACGATTCCGTCGATTCGGACAGTGGAACTTCCTGTAGCCAGAACCCCAATAAAAGCTGCGCACCAAGTAGGCCAAAAAACTGTGGCTTTAAAAGACACTGTGACCCTCCCCCTCCTAATTAA	NODE_55055_length_528_cov_157.853360_g36368_i1	8.58568	31.4209	20.9489	18.3018	3.65969	0.873639	2.43998	0.582471
		NODE_69280_length_361_cov_26.450617_g50070_i0_4_1	mgsnrltkllflalfvllivssevaaa RNLAQIPTARKTESHDANRAGAVICGKPGNNRYAQCISPRNRPRTPENCSKFKKSCPPHK*	10.585	AMP	hypothetical protein I3760_03G016200 [Carya illinoinensis]	KAG2714216.1	36	4cis-13	NODE_69280_length_361_cov_26.450617_g50070_i0_4_1	ATGGGTTCCAATAGGCTGACTAAACTTCTTTTCTTGGCTCTTTTTGTTCTTCTCATCGTCTCATCGGAAGTGGCTGCTGCAAGAAACCTCGCTCAGATTCCGACTGCTCGCAAGACGGAAAGTCACGATGCGAACCGTGCAGGTGCAGTTATCTGCGGCAAACCCGGCAACAACCGATATGCACAATGCATTTCCCCGCGTAATCGGCCACGCACGCCGGAAAATTGCTCAAAATTTAAAAAAAGTTGTCCCCCTCACAAATAA	NODE_69280_length_361_cov_26.450617_g50070_i1	1.00274	1.02485	0.783951	0.482223	1.02205	0.615118	0.781811	0.470532
		NODE_31084_length_1076_cov_710.199230_g6590_i2_1_1	mdssrltnilflalfvllivssevta ARNLAQISTDHKAKSYDSDSRKNGRNLEEEGARCSLNPYKSCYPKPKNPKTPPCSPYKRNC*	9.273	AMP	hypothetical protein GBA52_014471 [Prunus armeniaca]	KAH0987294.1	37	4cis-3	NODE_31084_length_1076_cov_710.199230_g6590_i2_1_1	ATGGATTCCAGTAGGCTGACAAATATTCTTTTCTTGGCTCTTTTTGTTCTTCTCATCGTTTCCTCTGAAGTTACTGCAGCAAGAAACCTAGCCCAGATTTCTACTGATCACAAGGCAAAAAGTTACGATTCGGACAGTAGAAAAAATGGAAGAAACCTTGAAGAAGAAGGTGCTAGATGCTCCCTTAACCCCTATAAAAGCTGTTATCCTAAACCTAAGAATCCTAAGACTCCTCCCTGCTCCCCCTATAAAAGAAACTGTTAG	NODE_31084_length_1076_cov_710.199230_g6590_i5	31.2256	25.1236	20.284	19.3829	0.804585	0.955577	0.649595	0.771502
		NODE_42980_length_756_cov_62.212796_g26385_i0_4_1	mgylsavapmlvillammsvqlsas TSSLNNNDNRSGNSSASLCNGSIEECLVAAAAAGHGTDLVDMELSDLMVVDFPEISRRVLAPIDVSKASLDPAVVLCGKPANTRYQSCIDAYRNGGRAETCAKFKRGCR*	5.626	Non-AMP	hypothetical protein COLO4_37988 [Corchorus olitorius]	OMO50612.1	30	4cis-2	NODE_42980_length_756_cov_62.212796_g26385_i0_4_1	ATGGGGTATTTGTCAGCAGTTGCTCCGATGTTGGTGATTCTTCTGGCTATGATGTCCGTGCAGCTGAGCGCGAGCACGAGCAGCTTGAACAACAACGACAACAGGAGCGGAAACAGTTCGGCCTCGTTGTGTAATGGTAGCATCGAGGAATGTCTTGTAGCGGCCGCCGCCGCCGGCCACGGCACTGATTTAGTCGATATGGAGCTCAGCGATCTCATGGTGGTGGATTTCCCAGAAATTAGCAGAAGGGTGTTAGCACCGATTGACGTTTCTAAAGCCTCCTTGGACCCTGCAGTTGTTCTATGTGGGAAACCAGCAAACACCAGGTATCAATCCTGCATTGATGCTTACAGAAACGGTGGCAGAGCGGAGACCTGTGCTAAGTTTAAGAGAGGGTGC…	NODE_42980_length_756_cov_62.212796_g26385_i1	46.6968	0	1.45841	0.367931	0	0.252282	0.0312315	#DIV/0!
		NODE_19402_length_1554_cov_426.756098_g10852_i1_6_1	mvlivlglspiqlsns LAMSKLPREYCGCIGRKLATMMLSSRLFYDLELEHVLELLLCLQLTQWTWCEEGLLYSQRRLPISTGECFMLYQLCSGRRVHVLCTRDGFLL*	7.1	Non-AMP	hypothetical protein C4D60_Mb01t00510 [Musa balbisiana]	THU61998.1	66	4cis-6	NODE_19402_length_1554_cov_426.756098_g10852_i1_6_1	ATGGTACTAATTGTGCTCGGATTGTCCCCAATTCAGCTGTCAAATTCTTTAGCTATGAGCAAGCTTCCAAGGGAATATTGTGGCTGTATCGGGAGAAAACTGGCAACGATGATGCTCAGCTCTCGCCTCTTCTACGACTTGGAGCTGGAGCATGTGCTGGAATTATTGCTATGTCTGCAACTTACCCAATGGACATGGTGCGAGGAAGGATTACTGTACAGTCAGAGACGTCTCCCTATCAGTACAGGGGAATGTTTCATGCTTTATCAACTGTGCTCAGGCAGGAGGGTCCACGTGCTCTGTACAAGGGATGGCTTCCTTCTGTAA	NODE_19402_length_1554_cov_426.756098_g10852_i3	14.3709	12.829	12.0385	8.84284	0.892707	0.734549	0.837695	0.689284

## Sheet: найти экспрессию
Столбец1	Столбец2	Столбец3	Столбец4	Столбец5	Столбец6	Столбец7	Столбец8	Столбец9	Столбец10	Столбец11
1	NODE_18102_length_1623_cov_601.774905_g10575_i0_1_1	mkiyfpvllcflllcsslmepaia ATSDFCSNKCSNRCKVAGVKDRCIKYCGICCKECKCVPSGTYGNKHECPCYRDKKNNRGKPKCP*	8.345	AMP	hypothetical protein C1H46_013110 [Malus baccata]	TQE01294.1	81	NODE_18102_length_1623_cov_601.774905_g10575_i0_1_1	ATGAAGATCTACTTTCCAGTTCTTCTCTGTTTTCTTCTTCTCTGCTCCTCTTTGATGGAGCCTGCAATCGCTGCTACATCAGACTTCTGCAGCAACAAGTGTTCGAATCGGTGCAAAGTAGCAGGAGTCAAGGATCGATGCATCAAGTACTGTGGGATATGCTGCAAAGAGTGCAAGTGTGTTCCTTCTGGGACCTATGGGAACAAGCATGAGTGTCCTTGCTACAGGGACAAGAAGAACAACAGAGGCAAACCCAAGTGTCCCTGA
2	NODE_19402_length_1554_cov_426.756098_g10852_i1_6_1	mvlivlglspiqlsns LAMSKLPREYCGCIGRKLATMMLSSRLFYDLELEHVLELLLCLQLTQWTWCEEGLLYSQRRLPISTGECFMLYQLCSGRRVHVLCTRDGFLL*	7.1	Non-AMP	hypothetical protein C4D60_Mb01t00510 [Musa balbisiana]	THU61998.1	66	NODE_19402_length_1554_cov_426.756098_g10852_i1_6_1	ATGGTACTAATTGTGCTCGGATTGTCCCCAATTCAGCTGTCAAATTCTTTAGCTATGAGCAAGCTTCCAAGGGAATATTGTGGCTGTATCGGGAGAAAACTGGCAACGATGATGCTCAGCTCTCGCCTCTTCTACGACTTGGAGCTGGAGCATGTGCTGGAATTATTGCTATGTCTGCAACTTACCCAATGGACATGGTGCGAGGAAGGATTACTGTACAGTCAGAGACGTCTCCCTATCAGTACAGGGGAATGTTTCATGCTTTATCAACTGTGCTCAGGCAGGAGGGTCCACGTGCTCTGTACAAGGGATGGCTTCCTTCTGTAA
3	NODE_20914_length_1479_cov_14.935506_g12167_i0_5_1	mangiahgtrclmvgvfpffiallmysgtllpmvkg QFCQDDLGKCDDGCQARCLAQHPGGRGECDLATKSKCECSFGCPEEPIKTCRDYFNQKGRCTNEQCNSFCHAKFQNQTDFGECVNDTTHSFCLCQHKCL*	5.501	Non-AMP	hypothetical protein Pyn_27582 [Prunus yedoensis var. nudiflora]	PQQ01070.1	40	NODE_20914_length_1479_cov_14.935506_g12167_i0_5_1	ATGGCTAACGGAATTGCCCACGGAACAAGATGCCTTATGGTCGGAGTTTTCCCTTTCTTCATTGCCTTACTTATGTACTCAGGAACACTCTTGCCCATGGTGAAAGGTCAGTTTTGCCAAGACGACTTGGGCAAATGTGATGATGGCTGCCAAGCAAGGTGTTTAGCTCAACATCCTGGCGGAAGAGGCGAGTGTGATTTAGCTACTAAATCCAAATGTGAGTGCTCATTCGGATGTCCGGAAGAGCCTATTAAGACTTGCAGAGACTACTTTAATCAAAAAGGTAGATGCACCAACGAGCAGTGCAACTCATTCTGTCATGCCAAGTTCCAGAACCAAACTGATTTCGGAGAGTGTGTCAACGATACAACTCATTCTTTTTGCCTTTGCCAACATAAG…
4	NODE_2755_length_3408_cov_474.165826_g354_i7_6_1	mnmekmvtmglvllavlfvagaaga ADSVAEKCADKFQKVAVCLSFASGKADTPTKECCTSVKGIKESEPECLCFIIQQTNSGSPEIKKMGIQVAKLLQLPSACNLVNASASNCPGESIDLII*	5.131	Non-AMP	non-specific lipid transfer protein GPI-anchored 1 [Rosa chinensis]	XP_024197622.1	78	NODE_2755_length_3408_cov_474.165826_g354_i7_6_1	ATGAATATGGAGAAAATGGTGACGATGGGTTTGGTACTTTTGGCTGTGTTGTTTGTGGCGGGGGCGGCCGGGGCTGCCGATTCAGTGGCTGAGAAGTGCGCGGACAAGTTCCAGAAGGTGGCGGTGTGTCTGAGCTTCGCTAGCGGTAAGGCGGATACTCCGACTAAGGAGTGCTGCACGTCGGTGAAGGGGATCAAGGAGAGCGAGCCGGAGTGCTTGTGTTTCATAATTCAGCAAACCAACAGCGGCAGCCCCGAGATCAAGAAGATGGGGATCCAGGTCGCTAAGTTGCTTCAGCTCCCTTCTGCGTGCAACTTGGTCAACGCGAGCGCCAGCAACTGTCCCGGTGAGTCAATAGACTTGATTATATGA
5	NODE_28309_length_1174_cov_372.762533_g5194_i1_4_1	mahsrlflallflavwgfghg RSASSPTAPAPAVDCSSLILNMADCLSFVSNDSKTDKPETTCCSGLKTVLKADASCLCVAFKQSAQFGVVLNVTKAMTLPAACKVSAPSVTNCGLSVTPAGAPALSPTSGPTSGISAPESSADAPGSSTGVNPSQTPAAAPAGGSASALLFSAVTLFVGLVVASYPCF*	5.712	Non-AMP	non-specific lipid-transfer protein-like protein At5g64080 [Morus notabilis]	XP_010103830.1	65	NODE_28309_length_1174_cov_372.762533_g5194_i1_4_1	ATGGCACATTCCAGGCTCTTCCTCGCTCTGCTCTTCCTCGCCGTCTGGGGCTTCGGCCACGGCCGCTCCGCCTCTTCCCCTACCGCACCCGCCCCCGCCGTGGACTGCTCGTCGTTGATCTTGAACATGGCGGACTGCTTGTCGTTTGTCTCCAACGACAGCAAGACCGACAAGCCTGAAACCACTTGCTGCTCTGGTCTCAAGACTGTCCTCAAAGCCGATGCCTCGTGTCTATGTGTTGCCTTCAAGCAAAGCGCACAATTCGGCGTCGTTTTGAACGTCACCAAGGCCATGACCCTCCCCGCCGCCTGCAAAGTCTCCGCTCCTTCCGTCACCAACTGTGGATTATCTGTGACTCCTGCTGGTGCTCCTGCTCTTTCGCCTACATCTGGTCCAACA…
6	NODE_31084_length_1076_cov_710.199230_g6590_i2_1_1	mdssrltnilflalfvllivssevta ARNLAQISTDHKAKSYDSDSRKNGRNLEEEGARCSLNPYKSCYPKPKNPKTPPCSPYKRNC*	9.273	AMP	hypothetical protein GBA52_014471 [Prunus armeniaca]	KAH0987294.1	37	NODE_31084_length_1076_cov_710.199230_g6590_i2_1_1	ATGGATTCCAGTAGGCTGACAAATATTCTTTTCTTGGCTCTTTTTGTTCTTCTCATCGTTTCCTCTGAAGTTACTGCAGCAAGAAACCTAGCCCAGATTTCTACTGATCACAAGGCAAAAAGTTACGATTCGGACAGTAGAAAAAATGGAAGAAACCTTGAAGAAGAAGGTGCTAGATGCTCCCTTAACCCCTATAAAAGCTGTTATCCTAAACCTAAGAATCCTAAGACTCCTCCCTGCTCCCCCTATAAAAGAAACTGTTAG
7	NODE_33239_length_1009_cov_25.014403_g19583_i0_5_1	mhltlvfcftimtllasdhliveg SRLASPISSPSPMLSPVPGAARCNPAQCSATCRRKLGKKYGSSQCVPIGEGTSCVCFPKPPKPF*	9.718	AMP	hypothetical protein DVH24_023265 [Malus domestica]	RXI09121.1	44	NODE_33239_length_1009_cov_25.014403_g19583_i0_5_1	ATGCATTTGACGCTGGTGTTTTGTTTCACCATCATGACACTGTTGGCTTCTGACCATCTCATTGTCGAAGGATCTCGCCTGGCCTCCCCAATATCCAGCCCGAGCCCCATGCTATCTCCGGTTCCAGGTGCTGCCCGCTGCAACCCGGCTCAGTGTTCAGCAACTTGTAGAAGAAAATTAGGGAAGAAGTACGGAAGTTCCCAGTGTGTGCCGATTGGGGAAGGAACTAGTTGTGTGTGTTTTCCCAAACCGCCAAAACCGTTCTAG
8	NODE_35433_length_943_cov_165.718543_g21021_i0_3_1	maaswstmltaslvlfflllnltga DHQAAKDIKLGAPAPAPVTGIDCGVACGGRCKLSSRPKLCKRACGSCCNTCGCVPPGTAGNYEKCPCYFKLTTRNNTRKCP*	8.196	AMP	hypothetical protein GBA52_025685 [Prunus armeniaca]	KAH0973529.1	68	NODE_35433_length_943_cov_165.718543_g21021_i0_3_1	ATGGCAGCTTCCTGGTCAACAATGCTGACGGCTTCACTAGTTCTCTTCTTTCTGCTTCTTAATCTCACCGGAGCAGATCACCAAGCCGCCAAGGACATCAAACTCGGAGCCCCCGCGCCAGCCCCTGTAACCGGCATAGACTGCGGAGTGGCTTGTGGAGGGAGGTGCAAACTATCGTCGAGGCCGAAACTTTGCAAAAGGGCGTGCGGGAGCTGCTGTAACACCTGCGGCTGTGTTCCTCCGGGCACTGCCGGAAACTATGAAAAGTGTCCTTGCTATTTTAAACTCACCACCCGCAACAACACCCGCAAATGCCCTTAA
9	NODE_39588_length_836_cov_18.894869_g23868_i0_2_1	mkraaglvglmiiclacfismama DTTPSQCKQERTLLQNACYGVVLGKNPTSSCCQNVRSAHVECVCPYVTPKLANLINVKRSIRQIEGCGRTVPRNFKCGSKFMQFVSALSN*	8.7	AMP	probable non-specific lipid-transfer protein AKCS9 [Rosa chinensis]	XP_024175759.1	65	NODE_39588_length_836_cov_18.894869_g23868_i0_2_1	ATGAAGAGGGCAGCTGGGTTAGTGGGTTTGATGATCATATGCTTGGCGTGCTTCATTTCCATGGCAATGGCGGACACAACTCCAAGCCAGTGTAAGCAGGAGAGAACCCTTCTCCAGAACGCGTGTTACGGCGTTGTTCTCGGGAAAAATCCCACATCGAGCTGCTGCCAAAACGTCAGGAGTGCTCACGTCGAGTGCGTGTGCCCCTATGTCACTCCGAAACTAGCGAATTTGATCAATGTCAAACGCAGCATCCGACAGATTGAAGGCTGCGGAAGGACCGTTCCTCGCAACTTCAAGTGTGGGAGTAAGTTCATGCAATTCGTGTCTGCTCTATCCAATTAA
10	NODE_39641_length_834_cov_13110.060226_g23908_i0_3_1	mamnsrlvilsfifmvmisllafnpvea DGKVNLGAESSLLDKIDCGGACIARCRLSSRPNLCKRACGTCCKRCGCVPPGTAGNYDVCPCYATLTTHGGKRKCP*	7.89	AMP	gibberellin-regulated protein 1 [Rosa chinensis]	XP_024161779.1	79	NODE_39641_length_834_cov_13110.060226_g23908_i0_3_1	ATGGCGATGAACTCCAGGCTTGTGATTCTTTCATTTATCTTCATGGTGATGATTTCCCTTCTTGCTTTCAATCCCGTTGAGGCTGATGGAAAGGTAAACTTAGGTGCAGAGTCTTCTCTGCTTGACAAGATAGACTGCGGCGGAGCGTGCATTGCGAGATGTCGTTTATCGTCGAGGCCAAATCTATGCAAGAGGGCGTGCGGGACATGTTGCAAGCGTTGCGGTTGTGTTCCTCCGGGCACTGCCGGAAACTACGACGTCTGCCCTTGTTACGCTACCCTCACCACCCACGGAGGCAAACGCAAGTGTCCATAA
11	NODE_43089_length_753_cov_2704.546089_g25070_i1_4_1	megfmrmfstlfvallllvatgmgpsamvaea RTCETPSHKFKGSCLSETNCKNVCRTEGFNGGDCRGLRRRCFCTKHC*	8.307	AMP	PREDICTED: defensin Ec-AMP-D2-like [Fragaria vesca subsp. vesca]	XP_004297787.1	85	NODE_43089_length_753_cov_2704.546089_g25070_i1_4_1	ATGGAGGGTTTCATGCGTATGTTTTCGACTCTCTTCGTCGCTCTCCTGCTTCTTGTGGCTACTGGGATGGGGCCAAGTGCAATGGTTGCCGAGGCTAGGACTTGCGAGACTCCGAGTCACAAATTCAAGGGATCTTGCTTGAGCGAAACCAACTGTAAGAATGTTTGCAGAACAGAGGGCTTCAATGGAGGCGACTGCCGTGGTCTTCGCCGTAGGTGCTTCTGCACTAAACATTGTTAA
12	NODE_44639_length_720_cov_15.475842_g27632_i0_6_1	merkccffgialfliillasqdmvivsea KTCEVASKTYRGMCFKDSGCVVKCFSEGYGLGKCSHILRRCQCLKSC*	8.145	AMP	putative defensin, plant [Rosa chinensis]	PRQ30384.1	68	NODE_44639_length_720_cov_15.475842_g27632_i0_6_1	ATGGAAAGGAAGTGCTGCTTCTTTGGGATTGCTTTGTTCCTCATTATCCTCCTAGCTTCTCAAGACATGGTGATAGTGAGTGAAGCAAAGACTTGCGAAGTGGCGAGCAAGACGTACAGAGGGATGTGCTTCAAAGACTCCGGCTGCGTCGTGAAATGCTTCAGCGAGGGCTACGGTTTAGGCAAATGCTCACATATTCTCCGTCGCTGCCAGTGCTTAAAGTCCTGCTAA
13	NODE_47925_length_654_cov_71.790924_g30241_i0_3_1	msskstkacvvtvmvflvatqslveevga AGECGRTPIGNAASSLSPCLSAAGNVRVRVTPACCAKVGALIKTAPKCLCAVLLSPLAKKAGINPATAITIPKRCNIRNRPAGKKCGRYVVP*	10.365	AMP	non-specific lipid transfer protein GPI-anchored 15 [Rosa chinensis]	XP_024194921.1	80	NODE_47925_length_654_cov_71.790924_g30241_i0_3_1	ATGAGCTCCAAAAGTACTAAAGCTTGTGTTGTTACGGTGATGGTGTTCCTGGTGGCCACGCAATCCTTGGTGGAGGAAGTCGGTGCGGCCGGAGAATGCGGCAGGACCCCGATCGGGAATGCGGCGAGCAGCCTGAGCCCGTGCTTGAGCGCGGCCGGAAACGTGAGGGTGAGGGTAACTCCAGCTTGTTGCGCCAAAGTCGGGGCTTTGATAAAGACTGCGCCAAAATGCCTTTGCGCTGTTTTGCTGTCACCTTTGGCAAAGAAGGCCGGTATTAACCCCGCGACTGCTATTACTATCCCAAAGAGATGCAACATCAGGAACCGCCCCGCTGGAAAGAAATGTGGAAGGTACGTCGTCCCATAA
14	NODE_48598_length_640_cov_747.698176_g30797_i0_1_1	mvkkmgssfnklivilvvtmlvfmegsra LSFCNMTEDALNECKPAVVKPNPSPPTELCCNYLSSADLQCLCGYKTSPVMGLLGIDPDLAMGLAAKCGLTPPANC*	4.015	Non-AMP	putative bifunctional inhibitor/plant lipid transfer protein/seed storage helical [Rosa chinensis]	PRQ25360.1	74	NODE_48598_length_640_cov_747.698176_g30797_i0_1_1	ATGGTGAAGAAGATGGGAAGCAGTTTCAACAAGTTGATCGTGATCTTGGTGGTGACTATGCTCGTGTTTATGGAAGGGTCCAGAGCTCTGAGCTTCTGTAATATGACTGAGGATGCTCTCAATGAATGCAAGCCGGCGGTGGTGAAGCCCAATCCATCCCCTCCAACCGAGTTGTGCTGCAACTATCTTTCCTCGGCGGACTTGCAATGCCTCTGTGGTTACAAGACCTCACCGGTGATGGGCCTTCTAGGAATTGATCCCGATCTTGCAATGGGACTTGCGGCTAAGTGCGGCCTAACCCCTCCCGCCAATTGCTAA
15	NODE_50018_length_613_cov_107.142361_g31972_i0_3_1	mkltfaalmlvclvlgssvfettma GSAFCDSKCAVRCSKAGYKERCLQYCGICCDKCHCVPSGTYGNKDECPCYRDLKNSKGQDKCP*	7.443	AMP	peamaclein [Potentilla anserina]	XP_050365960.1	89	NODE_50018_length_613_cov_107.142361_g31972_i0_3_1	ATGAAGCTCACCTTTGCAGCCCTCATGCTTGTTTGCCTCGTCCTTGGATCCTCCGTGTTCGAGACCACAATGGCTGGTTCAGCTTTCTGCGACTCAAAGTGCGCGGTGAGATGTTCAAAGGCTGGATACAAGGAGAGGTGCTTACAGTATTGTGGAATCTGTTGCGATAAATGCCACTGCGTTCCGTCCGGGACTTATGGCAACAAGGACGAATGCCCTTGCTACAGAGACCTCAAGAACTCCAAGGGCCAAGACAAGTGCCCTTAA
16	NODE_51418_length_588_cov_3.749546_g33151_i0_5_1	mfrlfglmiflvllvfpseiwmpveg RPKPLPKECLFKSKTWKGLCFNSTKCDEVCELEGWYAGKCKGVLRNCMCCRALPSRNSGKQLLQGDLI*	8.442	AMP	hypothetical protein C1H46_023511 [Malus baccata]	TQD90908.1	42	NODE_51418_length_588_cov_3.749546_g33151_i0_5_1	ATGTTCAGGTTATTTGGCCTCATGATTTTTCTCGTCCTCCTCGTCTTCCCATCAGAGATATGGATGCCAGTTGAAGGTAGACCGAAGCCACTCCCCAAAGAATGTTTGTTTAAAAGCAAAACTTGGAAAGGTTTATGCTTCAACAGCACAAAATGTGATGAAGTTTGTGAGCTTGAGGGTTGGTATGCTGGCAAATGCAAAGGGGTCTTGCGCAATTGTATGTGTTGTCGGGCCCTCCCAAGCCGAAATTCAGGAAAGCAGCTCCTCCAAGGAGATTTAATTTAG
17	NODE_60651_length_450_cov_976.716707_g10003_i1_6_1	mkrngvlavvfvlcvmsssmlqetfa ADAADPGCYDSCNMGCVQYFNNQRLFSRCDRKCQIICSPDSQVQGNFD*	4.007	Non-AMP	hypothetical protein RchiOBHm_Chr7g0224551 [Rosa chinensis]	PRQ20107.1	58	NODE_60651_length_450_cov_976.716707_g10003_i1_6_1	ATGAAGAGAAATGGTGTTCTAGCGGTGGTGTTTGTTCTGTGCGTCATGTCGTCTTCTATGCTGCAGGAGACGTTTGCTGCTGACGCAGCTGACCCCGGCTGCTACGACAGTTGCAACATGGGTTGCGTTCAGTATTTCAATAACCAAAGGCTCTTCTCACGATGTGATCGCAAGTGCCAGATTATATGCAGTCCAGATTCACAAGTTCAAGGGAATTTTGATTAA
18	NODE_61728_length_437_cov_22.332500_g42643_i0_3_1	maklpsrhlfyciffiflflfiasteigmvea KICQRRSKTWTGFCANTGNCNRQCRNWEGALHGACHAQFPGVACFCYHRC*	8.15	AMP	defensin-like protein 19 [Pyrus x bretschneideri]	XP_018504824.2	78	NODE_61728_length_437_cov_22.332500_g42643_i0_3_1	ATGGCTAAGCTACCTAGTCGCCACCTCTTTTATTGCATCTTCTTTATCTTCCTTTTCCTCTTCATTGCATCAACTGAGATCGGAATGGTGGAAGCAAAAATCTGCCAAAGGAGGAGTAAAACATGGACAGGGTTCTGTGCGAACACGGGCAACTGCAACCGTCAATGCAGGAACTGGGAAGGTGCGCTCCATGGAGCTTGCCACGCTCAATTCCCAGGAGTCGCATGCTTCTGCTACCACAGATGCTGA
19	NODE_69280_length_361_cov_26.450617_g50070_i0_4_1	mgsnrltkllflalfvllivssevaaa RNLAQIPTARKTESHDANRAGAVICGKPGNNRYAQCISPRNRPRTPENCSKFKKSCPPHK*	10.585	AMP	hypothetical protein I3760_03G016200 [Carya illinoinensis]	KAG2714216.1	36	NODE_69280_length_361_cov_26.450617_g50070_i0_4_1	ATGGGTTCCAATAGGCTGACTAAACTTCTTTTCTTGGCTCTTTTTGTTCTTCTCATCGTCTCATCGGAAGTGGCTGCTGCAAGAAACCTCGCTCAGATTCCGACTGCTCGCAAGACGGAAAGTCACGATGCGAACCGTGCAGGTGCAGTTATCTGCGGCAAACCCGGCAACAACCGATATGCACAATGCATTTCCCCGCGTAATCGGCCACGCACGCCGGAAAATTGCTCAAAATTTAAAAAAAGTTGTCCCCCTCACAAATAA
20	NODE_76138_length_314_cov_5.270758_g56922_i0_6_1	mrltninslifcmlllsmaalddgvaa KRNTLGILDPCKGPFGELVPGCPNGGHGQLKHGNPYKRGCSIIHRCHNLRGGRS*	10.098	AMP	hypothetical protein Pyn_00567 [Prunus yedoensis var. nudiflora]	PQQ09556.1	45	NODE_76138_length_314_cov_5.270758_g56922_i0_6_1	ATGAGATTGACAAACATAAATTCGTTGATCTTCTGTATGCTCCTTCTTAGCATGGCGGCACTGGACGATGGGGTTGCAGCTAAAAGGAATACCCTCGGAATCCTTGACCCTTGCAAAGGGCCTTTTGGAGAATTGGTCCCGGGTTGTCCTAATGGCGGCCATGGTCAATTGAAACATGGTAACCCTTACAAACGTGGGTGCTCAATAATTCATCGGTGCCATAATCTAAGGGGTGGCCGAAGTTGA
21	TRINITY_DN14454_c0_g1_i1_3_1	merkcfgialvliilltsqdmmimsea KTCEVSSKTYRGMCFKDTGCIVKCRSEGYGLGKCSHILRRCQCLKSC*	8.422	AMP	putative defensin, plant [Rosa chinensis]	PRQ30384.1	72	TRINITY_DN14454_c0_g1_i1_3_1	ATGGAGAGGAAGTGCTTTGGGATTGCTTTGGTCCTCATCATCCTCCTAACTTCTCAAGACATGATGATAATGAGTGAAGCAAAGACTTGCGAAGTCTCGAGCAAGACGTACAGAGGGATGTGCTTCAAAGACACCGGCTGCATCGTGAAATGCCGCAGCGAGGGCTACGGTTTAGGCAAATGCTCACATATTCTCCGTCGCTGCCAGTGCTTAAAGTCCTGCTAA
22	TRINITY_DN26772_c0_g1_i1_6_1	mattswtislivmlsvllmlfvsvmg ENHAAISDTEAPSPQPQISSSNHSMHGVTEGSLQPQECGPRCSIRCSNTQYKKPCLFFCNKCCAKCLCVPPGTYGNKQFCPCYNNWKTKIGGPKCP*	7.597	AMP	protein GAST1 [Pyrus x bretschneideri]	XP_009347627.2	76	TRINITY_DN26772_c0_g1_i1_6_1	ATGGCGACCACGTCGTGGACAATCAGCCTAATTGTAATGCTGTCAGTACTGTTGATGCTCTTTGTTTCTGTTATGGGAGAGAATCATGCGGCTATTAGCGACACTGAAGCTCCCTCGCCGCAGCCTCAGATCAGCAGTAGCAACCATTCTATGCATGGAGTCACTGAAGGAAGCCTTCAACCTCAAGAGTGTGGTCCGCGATGCAGCATAAGATGCTCAAATACACAATATAAGAAGCCATGTTTGTTCTTCTGCAATAAGTGTTGTGCAAAGTGCTTGTGCGTGCCTCCAGGCACATACGGAAACAAGCAATTCTGCCCTTGCTACAACAACTGGAAGACAAAGATAGGAGGCCCCAAATGCCCTTAA
23	TRINITY_DN2740_c0_g1_i10_4_1	mgylsavallwvmlvaimplqpna SVGNNNEIVKNGDHNSSWASGCNGSIEECLVRAQLAGGGESNNIDLELVISDPMAEFAEISRRILATGDTKKTLNKDSPLCGRRGNRYGNCVGGRKNNQDEKCSPFKRNC*	7.215	AMP	hypothetical protein IFM89_018117 [Coptis chinensis]	KAF9605721.1	31	TRINITY_DN2740_c0_g1_i10_4_1	ATGGGATATTTGTCGGCAGTTGCTCTTCTCTGGGTGATGCTCGTGGCGATCATGCCCCTGCAGCCGAACGCGAGCGTCGGCAACAACAACGAGATCGTCAAGAATGGTGATCATAACAGTAGTTGGGCCTCGGGGTGTAATGGCAGTATTGAGGAATGCCTTGTCAGAGCACAATTAGCAGGCGGTGGGGAATCTAATAATATTGATTTGGAGCTCGTCATCAGCGATCCGATGGCCGAATTTGCGGAAATTAGCAGACGGATTTTAGCAACAGGTGACACTAAGAAAACCTTAAATAAGGACAGCCCCCTTTGTGGGAGACGGGGTAACCGTTACGGTAACTGCGTCGGCGGTAGGAAGAACAATCAAGACGAGAAATGTAGCCCGTTTAAGAGAAAT…
24	TRINITY_DN2740_c0_g1_i7_4_1	mgylsavallwvmlvaimplqpna SVGNNNEIVKNGDHNSSWASGCNGSIEECLVRAQLAGGGESNNIDLELVISDPMAEFAEISRRILATGNSLKVFNKDIPFCGKKGRRYVNCVGKKNKQDENCNQFKRNC*	7.577	AMP	Rapid ALkalinization Factor [Corchorus olitorius]	OMO81895.1	28	TRINITY_DN2740_c0_g1_i7_4_1	ATGGGATATTTGTCGGCAGTTGCTCTTCTCTGGGTGATGCTCGTGGCGATCATGCCCCTGCAGCCGAACGCGAGCGTCGGCAACAACAACGAGATCGTCAAGAATGGTGATCATAACAGTAGTTGGGCCTCGGGGTGTAATGGCAGTATTGAGGAATGCCTTGTCAGAGCACAATTAGCAGGCGGTGGGGAATCTAATAATATTGATTTGGAGCTCGTCATCAGCGATCCGATGGCCGAATTTGCGGAAATTAGCAGACGGATTTTAGCAACAGGTAACAGTTTAAAAGTTTTTAATAAGGACATCCCCTTTTGTGGGAAAAAGGGTAGGCGTTACGTTAACTGCGTCGGTAAGAAGAACAAACAAGACGAGAACTGTAACCAGTTTAAGAGAAATTGC…
25	TRINITY_DN27734_c0_g1_i1_6_1	masstklsaallifsvllcsltfssa CPKCKPHPKPTPPPPPAKKCPKDTLKLGVCVDLLGLVNLQIGSPPTSPCCAILKGLADLEAALCLCTALKANVLGINLNVPLSLSLLLSACQKTIPPDFQCA*	7.852	AMP	14 kDa proline-rich protein DC2.15-like [Potentilla anserina]	XP_050365655.1	85	TRINITY_DN27734_c0_g1_i1_6_1	ATGGCTTCTTCCACCAAGCTCTCAGCAGCCCTCCTCATTTTCTCAGTCCTCCTATGCTCTTTAACATTCTCCAGTGCTTGTCCCAAATGCAAGCCTCACCCCAAGCCAACACCGCCGCCACCGCCTGCCAAAAAGTGCCCGAAAGACACATTGAAGCTAGGAGTCTGTGTAGACCTTCTTGGTCTTGTGAACCTTCAGATTGGATCCCCTCCAACAAGCCCCTGCTGTGCAATCCTTAAAGGCTTGGCTGACTTGGAAGCTGCCCTTTGTCTTTGCACTGCACTTAAGGCCAATGTGCTTGGCATCAACTTGAATGTGCCACTTTCCTTGAGCTTGCTTCTTAGTGCTTGCCAGAAGACTATCCCTCCTGATTTCCAATGCGCATAA
26	TRINITY_DN5022_c0_g1_i1_2_1	mdlkhpkprgpvvsivifavfvvlcslptvrs EQDSTLIKLPTESDPGHEPCPGSTSRAPAVCPVNCFRPDPVCGVDGVTYWCGCPDAECAGVQVAKVGFCEVGSGGSAPQALLLVHLLWLIVLGVSVLFGLF*	4.284	AMP	uncharacterized protein LOC125474966 [Pyrus x bretschneideri]	XP_048435190.1	68	TRINITY_DN5022_c0_g1_i1_2_1	ATGGATCTCAAGCACCCAAAACCCAGAGGTCCTGTGGTTTCCATTGTCATCTTCGCCGTCTTCGTCGTCCTATGTTCGCTCCCCACCGTCCGATCCGAGCAAGACTCGACCCTGATCAAATTGCCGACCGAGTCCGATCCCGGCCACGAGCCTTGCCCCGGGTCGACTAGCCGGGCCCCGGCCGTTTGCCCCGTGAACTGCTTCCGACCCGACCCGGTATGCGGCGTCGACGGCGTGACGTACTGGTGTGGGTGCCCGGACGCGGAGTGCGCCGGCGTCCAAGTCGCCAAGGTGGGTTTTTGCGAGGTGGGTAGCGGCGGTTCGGCCCCTCAGGCCCTGCTCTTGGTTCACCTTTTGTGGCTCATCGTTCTCGGCGTCTCGGTCTTGTTCGGCCTTTTC…

## Sheet: экспрессия
	Столбец2	1КОНТ24	2ОПЫТ24	3КОНТ48	4ОПЫТ48
	FuPep1	0.815988	1.10249	0.902915	1.32933
	FuPep2	0.583698	0	2.36723	4.21536
	FuPep3	0.262548	0.220498	0.343022	0.224481
	FuPep4	7.30713	7.16784	8.04188	4.49768
		1КОНТ24	2ОПЫТ24	3КОНТ48	4ОПЫТ48
	FuSN1	84.6804	74.301	237.655	87.6756
	FuSN2	72.1067	40.9461	117.122	71.9456
	FuSN3	90.9119	21.4247	167.107	99.0378
	FuSN4	6.79614	0.399851	7.60547	6.24311
	FuSN5	13.6465	8.26334	37.3881	15.2954
	FuSN6	7.39762	4.62774	12.6108	6.41114
	FuSN7	166.889	291.572	158.831	120.657
	FuSN8	4.41462	5.473	5.47738	4.22252
		1 КОНТ24	2 ОПЫТ24	3 КОНТ48	4 ОПЫТ48
	FuDEFL1-1	12.3333	4.44933	13.62	4.66953
	FuDEFL1-2	1.0401	0.0474189	1.06977	0.235748
	FuDEFL1-3	128.828	183.097	79.6496	60.8216
	FuDEFL1-4	0.414893	0.90963	0.571682	0.765799
	FuDEFL1-6	100.367	66.2175	136.56	57.2019
	FuDEFL1-7	2.88761	0.326993	0.59748	0.186704
	FuDEFL1-8	0.13231	0	0.579344	0.0525903
	FuDEFL1-9	2.49412	0.404065	1.0114	0.584429
		1КОНТ24	2ОПЫТ24	3КОНТ48	4ОПЫТ48
	FuLTP1	139.826	196.846	156.444	95.1055
	FuLTP10	51.0046	45.5031	538.48	755.733
	FuLTP11	1.65295	2.66501	3.41845	1.47307
	FuLTP13	132.519	63.1045	126.063	45.9906
	FuLTP14	26.5858	25.4066	47.227	24.9238
	FuLTP15	13.9826	5.23856	11.9555	4.74481
	FuLTP16	604.682	511.337	135.495	143.613
	FuLTP17	13.4201	3.04623	16.5118	5.60041
	FuLTP18	2.26168	2.25529	3.71782	1.06242
	FuLTP19	0.401557	0.650963	0.935056	0
	FuLTP2	278.294	109.119	122.388	110.256
	FuLTP20	128.724	127.582	73.9542	77.4813
	FuLTP21	130.493	163.405	83.0077	49.0692
	FuLTP22	54.9334	32.0411	44.423	17.2845
	FuLTP23	0.656174	0.089999	1.26816	0.602991
	FuLTP24	7.36703	4.27957	1.87388	2.9514
	FuLTP25	20.8365	6.66184	11.532	9.43703
	FuLTP26	0.991532	5.41625	0.428438	0.586846
	FuLTP27	91.6436	60.9228	75.5424	37.8207
	FuLTP28	9.84995	7.56898	23.2132	13.0807
	FuLTP29	7.93997	7.49305	8.60025	5.05361
	FuLTP3	416.328	416.252	127.266	227.444
	FuLTP31	1.81368	1.04602	1.32015	0.763839
	FuLTP32	2.2899	1.54283	4.15237	3.9703
	FuLTP33	28.3743	28.5623	25.5187	14.7812
	FuLTP4	11.9272	16.3188	26.0028	13.3367
	FuLTP5	20.3358	40.0948	9.82592	6.54258
	FuLTP6	39.9646	39.2054	41.3856	22.0842
	FuLTP7	7.6387	4.37735	8.70669	4.7174
	FuLTP8	134.012	235.637	219.597	134.423
	Столбец5	1КОНТ24	2ОПЫТ24	3КОНТ48	4ОПЫТ48
	FuOle1-1	9.28197	8.84911	9.03872	4.29815
	FuOle1-2	1.24967	1.67753	2.88884	1.73634
	FuOle1-3	24.6873	9.02094	21.203	9.78724
	FuOle1-4	540.227	328.454	665.024	307.725
	FuOle1-5	33.0518	22.1278	14.8268	10.5922
	FuOle1-6	2.77747	3.98046	0.164946	0.788787
	FuOle1-7	41.2896	30.1097	109.2	55.0899
	FuRALF1	106.487	89.5541	97.7769	48.4922
	FuRALF2	95.0315	90.7362	24.7015	17.0832
	FuRALF3	75.167	76.0039	16.3938	11.164
	FuRALF4	68.1096	66.3836	18.7847	10.7942
	FuRALF5	6.86824	6.75532	3.28504	1.40618
	FuRALF6	23.175	25.1348	12.7251	8.0761
	FuRALF7	22.8691	19.5683	14.6677	14.7612
	FuRALF8	9.95682	7.75083	7.05068	4.40965
	FuRALF9	4.55317	3.39783	3.9834	2.65753
	FuRALF10	0.672454	0	0.442313	0.393925
	FuMEG1	18.6808	15.1044	14.5763	8.77838
	FuMEG2	0	0	0.432154	0.237023
	FuPep1	0.815988	1.10249	0.902915	1.32933
	FuPep2	0.583698	0	2.36723	4.21536
	FuPep3	0.262548	0.220498	0.343022	0.224481
	FuPep4	7.30713	7.16784	8.04188	4.49768

## Sheet: DEGs
Up-regulated genes are shown in pink, down-regulated genes, in green. For up-regulated genes, expression fold change was ≥1.5, for down-regulated genes, ≤0.5 when gene expression values were ≥ minimal expression threshold. Expression values for individual coding sequences were calculated as counts per million (CPM) mapped reads. Minimal expression threshold was defined as 0.3. Abbreviations used:…
Name	Inf24/Cont24	Inf48/Cont48	Inf48/Inf24
FuDEFL1-1	0.360757	0.342845	1.04949
FuDEFL1-2	0.0455905	0.220373	4.97161
FuDEFL1-3	1.42125	0.763615	0.332182
FuDEFL1-4	2.19245	1.33956	0.84188
FuDEFL1-5	0.000755802	0.0907756	525.903
FuDEFL1-6	0.162007	0.577842	1.44637
FuDEFL1-7	0.11324	0.312486	0.570973
FuDEFL3-1	0.792249	0.391083	0.790597
FuSN1	0.567855	0.61428	1.75708
FuSN2	0.235664	0.59266	4.6226
FuSN3	0.0588351	0.820871	15.6136
FuSN4	0.605527	0.409098	1.85099
FuSN5	0.625572	0.508385	1.38537
FuSN6	1.7471	0.759654	0.413815
FuSN7	1.23975	0.770901	0.771518
FuThi1	1.14074	1.15965	0.421384
FuLTP1	1.40779	0.607919	0.483148
FuLTP2	0.392098	0.900871	1.01042
FuLTP3	0.999818	1.78715	0.546409
FuLTP4	1.3682	0.512895	0.817263
FuLTP5	1.97164	0.665849	0.163178
FuLTP6	0.981004	0.53362	0.563294
FuLTP7	0.573049	0.541814	1.07769
FuLTP8	1.75832	0.612134	0.570466
FuLTP9	0.400582	0.541753	0.242999
FuLTP10	0.892137	1.40346	16.6084
FuLTP11	1.61227	0.430917	0.552744
FuLTP12	0.673752	0.956152	2.5734
FuLTP13	0.476192	0.364821	0.728801
FuLTP14	0.955647	0.527745	0.980999
FuLTP15	0.37465	0.396873	0.905747
FuLTP16	0.845629	1.05991	0.280857
FuLTP17	0.22699	0.339177	1.83847
FuLTP18	0.997174	0.285763	0.471078
FuLTP19	1.6211	0.000106945	0.000153619
FuLTP20	0.991126	1.04769	0.607306
FuLTP21	1.25221	0.59114	0.300292
FuLTP22	0.583271	0.389089	0.539448
FuLTP23	0.580909	1.57502	0.689649
FuLTP24	0.31972	0.818336	1.41658
FuLTP25	5.46251	1.36974	0.108349
FuLTP26	0.664779	0.500655	0.620798
FuLTP27	0.768428	0.5635	1.72819
FuLTP28	0.576741	0.578601	0.730233
FuLTP29	0.943713	0.587612	0.67444
FuLTP30	1.00663	0.579231	0.517508
FuRALF1	0.840987	0.495947	0.541484
FuRALF2	0.954802	0.691585	0.188273
FuRALF3	1.01113	0.680986	0.146887
FuRALF4	0.974658	0.574626	0.162603
FuRALF5	0.98356	0.428056	0.208159
FuRALF6	1.08457	0.634658	0.321311
FuRALF7	0.855665	1.00637	0.754341
FuRALF8	0.778444	0.625421	0.568926
FuRALF9	0.746257	0.667152	0.782125
FuRALF10	0.000148709	0.890603	3939.25
FuRALF11	3.40899	0.344406	0.0620171
FuRALF12	23.2441	0.456259	0.0502043
FuRALF13	1.22503	0.594571	1.61962
FuRALF14	2.14147e-06	0.252282	3679.31
FuRALF15	6.96704e-06	0.300986	6343.63
FuMEG1	0.808553	0.602235	0.58118
FuMEG2	1	0.548468	2370.23
FuOlee1.1	0.953366	0.475527	0.485716
FuOlee1.2	1.34237	0.60105	1.03506
FuOlee1.3	0.365408	0.461598	1.08495
FuOlee1.4	0.607993	0.462727	0.936888
FuOlee1.5	0.669489	0.714399	0.478684
FuOlee1.6	1.43312	4.78208	0.198165
FuOlee1.7	0.729232	0.504484	1.82964
FuCRP1	0.974339	1.48684	1.34652
FuCRP2	0.949066	1.20783	0.657071
FuCRP3	1	8806.95	8806.95
FuCRP4	1.47934e-05	0.0588042	1098.98
FuCRP5	0.673194	0.678728	0.656353
FuCRP6	0.839801	0.681112	1.16941
FuCRP7	1.37779	0.526318	0.370999
FuCRP8	3.65969	0.873639	0.582471
FuCRP9	1.02205	0.615118	0.470532
FuCRP10	0.804585	0.955577	0.771502
FuPep1	1.35111	1.47227	1.20575
FuPep2	0.000171321	1.78071	42153.6
FuPep3	0.839838	0.654422	1.01807
FuPep4	0.980938	0.559283	0.627481
